# Supplementary material for: (E,E)-2-[3,4-Bis(4-methyl­benzyl­idene)-5-oxotetra­hydro­furan-2-yl­idene]propane­dinitrile
Source: Acta Crystallogr Sect E Struct Rep Online. 2009 Mar 14;65(Pt 4):o761. doi: 10.1107/S1600536809008526 (PMC2968988; doi:10.1107/S1600536809008526)
Supplement: Supplementary file 2 [file e-65-0o761-Isup2.hkl]

# 
# h,k,l, Fc-squared, Fo-squared, sigma(Fo-squared) and status flag 
# 
data_I
_shelx_title '  P21/n' 
_shelx_refln_list_code          4 
_shelx_F_calc_maximum      242.20 
_exptl_crystal_F_000       736.00 
_reflns_d_resolution_high  0.7696 
 
loop_ 
 _symmetry_equiv_pos_as_xyz 
 'x, y, z' 
 '-x+1/2, y+1/2, -z+1/2' 
 '-x, -y, -z' 
 'x-1/2, -y-1/2, z-1/2' 
 
_cell_length_a     6.7908 
_cell_length_b    22.0814 
_cell_length_c    11.8626 
_cell_angle_alpha  90.000 
_cell_angle_beta   96.877 
_cell_angle_gamma  90.000 
 
_shelx_F_squared_multiplier     1.000 
 
loop_ 
 _refln_index_h 
 _refln_index_k 
 _refln_index_l 
 _refln_F_squared_calc 
 _refln_F_squared_meas 
 _refln_F_squared_sigma 
 _refln_observed_status 
   2   0   0    11119.06    10833.66    180.87 o 
   4   0   0     4563.50     4510.70     66.01 o 
   6   0   0      194.34      176.10      9.07 o 
   8   0   0       50.91       40.80     15.26 o 
   1   1   0      136.58      120.59      2.88 o 
   2   1   0     1276.89     1320.00     47.93 o 
   3   1   0      202.18      185.01      5.09 o 
   4   1   0        3.63       -3.77      2.51 o 
   5   1   0      224.58      219.40      6.58 o 
   6   1   0       92.23       92.55      5.06 o 
   7   1   0       49.87       45.42      7.91 o 
   8   1   0       90.13       94.30      8.60 o 
   0   2   0     1350.14     1300.48     18.71 o 
   1   2   0     2139.95     1974.11     24.56 o 
   2   2   0        9.07       12.24      5.37 o 
   3   2   0      750.22      668.92     10.52 o 
   4   2   0      665.91      696.81     11.83 o 
   5   2   0       45.86       51.64      4.98 o 
   6   2   0        2.67       -2.33      2.55 o 
   7   2   0       18.17        5.78      4.83 o 
   8   2   0        0.29       -2.86      5.21 o 
   1   3   0      767.75      716.07      9.95 o 
   2   3   0     2285.93     2211.74     28.67 o 
   3   3   0       79.50       77.74      3.94 o 
   4   3   0     1177.68     1103.24     14.89 o 
   5   3   0      393.86      407.88      8.62 o 
   6   3   0        3.29        2.47      4.22 o 
   7   3   0       67.85       65.25      5.86 o 
   8   3   0       57.12       71.42      8.05 o 
   0   4   0      227.40      211.00      6.09 o 
   1   4   0     3023.07     2903.91     29.37 o 
   2   4   0       65.81       61.33      2.66 o 
   4   4   0       47.92       44.36      3.11 o 
   5   4   0       53.86       45.84      3.61 o 
   6   4   0      183.53      187.41      6.81 o 
   7   4   0       27.68       26.92      4.36 o 
   8   4   0      187.24      176.48     12.96 o 
   1   5   0      156.75      147.63      5.18 o 
   2   5   0      213.88      210.91      4.66 o 
   3   5   0        7.84        8.96      2.11 o 
   4   5   0       30.95       25.99      3.41 o 
   5   5   0        0.26       -0.01      2.53 o 
   6   5   0       14.82       13.99      3.14 o 
   7   5   0        2.65       -4.24      3.40 o 
   8   5   0       16.22       19.65     11.87 o 
   0   6   0     3502.76     3603.50     62.14 o 
   1   6   0     1739.15     1678.49     22.63 o 
   2   6   0     1007.24     1015.38     13.48 o 
   3   6   0     2143.40     2193.41     29.65 o 
   4   6   0       65.91       67.98      3.83 o 
   5   6   0      409.16      362.00      9.28 o 
   6   6   0        1.52        2.23      2.78 o 
   7   6   0      115.17      107.72      9.39 o 
   8   6   0        9.77        8.40      6.96 o 
   1   7   0        0.04       -0.46      1.71 o 
   2   7   0       61.53       60.97      4.24 o 
   3   7   0      106.16      112.75      4.18 o 
   4   7   0       75.77       66.28      5.58 o 
   5   7   0        2.06        5.36      3.35 o 
   6   7   0      131.75      128.14      5.45 o 
   7   7   0       80.97       89.98      6.69 o 
   8   7   0       58.27       68.65      9.91 o 
   0   8   0     3451.31     3545.33     62.44 o 
   1   8   0     2159.67     2109.15     28.17 o 
   2   8   0      467.64      495.36      8.71 o 
   3   8   0     1092.51     1085.18     15.40 o 
   4   8   0       31.50       23.88      2.93 o 
   5   8   0      613.85      623.76     12.18 o 
   6   8   0        9.67       10.67      3.56 o 
   7   8   0      163.00      160.64     10.73 o 
   8   8   0       45.55       54.75      9.41 o 
   1   9   0       11.35       10.06      2.20 o 
   2   9   0     1307.86     1398.46     18.63 o 
   3   9   0       55.21       60.20      5.83 o 
   4   9   0      318.92      324.22     12.13 o 
   5   9   0       24.29       32.37      4.60 o 
   6   9   0        7.89        4.23      3.40 o 
   7   9   0       57.73       57.63      5.49 o 
   8   9   0      322.25      322.54     16.47 o 
   0  10   0    11732.95    12939.20    215.09 o 
   1  10   0      512.97      589.89      9.96 o 
   2  10   0        0.09        3.29      1.74 o 
   3  10   0      214.45      245.48      5.20 o 
   4  10   0       58.44       62.86      3.80 o 
   5  10   0      149.89      153.17      7.40 o 
   6  10   0       28.00       22.40      4.12 o 
   7  10   0       14.13       14.87      4.40 o 
   8  10   0       20.56       21.86      6.87 o 
   1  11   0       24.60       25.26      2.72 o 
   2  11   0      232.63      261.88      7.85 o 
   3  11   0      134.13      134.56      5.24 o 
   4  11   0        5.62        2.15      2.58 o 
   5  11   0      266.27      258.75      9.47 o 
   6  11   0       32.30       37.09      8.22 o 
   7  11   0      200.48      201.11      8.59 o 
   8  11   0      211.02      235.94     12.23 o 
   0  12   0      666.37      687.42     18.23 o 
   1  12   0      128.58      126.71      3.52 o 
   2  12   0      413.57      442.61     10.52 o 
   3  12   0       59.59       56.59      3.93 o 
   4  12   0        2.47        6.59      2.81 o 
   5  12   0       19.68       33.25      4.89 o 
   6  12   0        1.50       -3.69      3.57 o 
   7  12   0       10.71        5.66      4.31 o 
   1  13   0      156.72      156.50      4.08 o 
   2  13   0        0.14        2.32      2.29 o 
   3  13   0       30.65       31.61      3.63 o 
   4  13   0      309.22      294.52      8.88 o 
   5  13   0      204.99      208.41      9.17 o 
   6  13   0       91.79      101.33      6.98 o 
   7  13   0        1.52        2.99      4.37 o 
   0  14   0      149.43      150.66      8.68 o 
   1  14   0      202.08      187.15      4.84 o 
   2  14   0      180.46      176.50      8.85 o 
   3  14   0      128.78      117.58      5.41 o 
   4  14   0      365.34      360.29     11.11 o 
   5  14   0      325.28      332.98     11.71 o 
   6  14   0       51.31       52.05      5.86 o 
   7  14   0      285.53      301.74     10.69 o 
   1  15   0      402.74      395.04     10.93 o 
   2  15   0       84.56       78.52      4.67 o 
   3  15   0        3.44       -0.20      2.65 o 
   4  15   0        0.00       -0.93      3.54 o 
   5  15   0        1.63        4.13      3.80 o 
   6  15   0      191.29      192.71      9.07 o 
   7  15   0        7.20       17.04      5.11 o 
   0  16   0      382.04      396.79     10.86 o 
   1  16   0        0.01       -3.97      2.65 o 
   2  16   0      728.70      710.45     13.55 o 
   3  16   0      326.60      310.30      8.75 o 
   4  16   0      492.49      481.97     13.48 o 
   5  16   0       64.12       62.74      9.32 o 
   6  16   0      128.77      121.84      7.88 o 
   7  16   0       13.17        2.56      5.03 o 
   1  17   0       45.48       39.32      4.28 o 
   2  17   0       73.14       77.48      5.39 o 
   3  17   0        1.05        4.34      3.09 o 
   4  17   0      220.39      186.93      8.03 o 
   5  17   0      206.79      228.87      9.39 o 
   6  17   0       45.63       45.59      6.04 o 
   7  17   0        3.58        0.51      5.06 o 
   0  18   0      713.26      678.11     21.18 o 
   1  18   0     1021.87      955.54     24.37 o 
   2  18   0      118.69      112.62      5.33 o 
   3  18   0      174.48      125.07      7.87 o 
   4  18   0        5.11        3.60      3.78 o 
   5  18   0       19.07       16.01      4.63 o 
   6  18   0       20.20       22.42      5.68 o 
   1  19   0       39.48       46.78      6.55 o 
   2  19   0       39.04       55.65      4.51 o 
   3  19   0      102.01       91.32      6.23 o 
   4  19   0        1.88        2.52      4.00 o 
   5  19   0       19.15       28.35      5.50 o 
   6  19   0       20.00       21.60      5.60 o 
   0  20   0        9.46        5.47      5.72 o 
   1  20   0       52.47       35.03      5.77 o 
   2  20   0      133.43      125.01      6.40 o 
   3  20   0        5.58        3.58      3.93 o 
   4  20   0       33.17       31.09      5.29 o 
   5  20   0      408.50      408.23     12.95 o 
   6  20   0       32.47       37.79      6.50 o 
   1  21   0      125.34      121.87      8.51 o 
   2  21   0      170.69      167.76      7.36 o 
   3  21   0      269.84      240.39      9.53 o 
   4  21   0      175.79      179.27      8.91 o 
   5  21   0       13.71        5.93      4.97 o 
   0  22   0       25.87       18.18      8.53 o 
   1  22   0      130.22      112.50      8.45 o 
   2  22   0       11.49        7.62      4.25 o 
   3  22   0       11.80        6.07      4.21 o 
   4  22   0       81.21       91.02      7.19 o 
   5  22   0        0.53        3.97      6.49 o 
   1  23   0       14.60       18.39      5.64 o 
   2  23   0        2.73        6.94      4.46 o 
   3  23   0       16.67       15.62      6.30 o 
   4  23   0        2.26        5.05      4.61 o 
   5  23   0       16.70       15.61      5.51 o 
   0  24   0        7.20        6.08      9.38 o 
   1  24   0       15.16        9.02      5.45 o 
   2  24   0       10.82        3.60      4.32 o 
   3  24   0        7.98        3.58      5.79 o 
   4  24   0        0.36       -0.86      4.54 o 
   1  25   0       10.99       26.91      6.68 o 
   2  25   0       63.57       62.55      8.50 o 
   3  25   0        4.85       -2.77      5.75 o 
   4  25   0        0.30       -1.17      6.26 o 
   0  26   0       16.71       35.23     11.76 o 
   1  26   0       15.17       14.46      9.55 o 
   2  26   0       36.06       36.89     11.69 o 
   3  26   0        2.21       -0.55      6.16 o 
   1  27   0       28.29       37.85     10.42 o 
   2  27   0        0.04        3.72      6.10 o 
   0  28   0       61.78       87.23     15.84 o 
   1  28   0       37.21       41.09      8.24 o 
  -7   0   1      534.71      524.00     21.95 o 
  -5   0   1      107.58      136.62      6.42 o 
  -3   0   1     1262.91     1115.74     18.77 o 
  -1   0   1      709.47      648.83      8.91 o 
   1   0   1     1059.00      975.59     18.10 o 
   3   0   1      902.21      935.41     32.23 o 
   5   0   1      630.33      631.20     15.72 o 
   7   0   1        3.00       -4.41      6.38 o 
  -8   1   1       17.16       12.80      6.05 o 
  -7   1   1        0.54       -0.12      4.75 o 
  -6   1   1      200.40      180.28      7.55 o 
  -5   1   1        6.79        6.38      5.00 o 
  -4   1   1     1327.77     1392.62     15.70 o 
  -3   1   1      129.01      117.66      3.79 o 
  -2   1   1    58662.58    56816.89    502.39 o 
  -1   1   1     3779.07     3532.61     29.30 o 
   0   1   1     3296.64     3455.99     41.32 o 
   1   1   1    23636.11    22314.98    198.98 o 
   2   1   1     1279.54     1353.41     35.07 o 
   3   1   1      196.18      223.56      5.62 o 
   4   1   1      314.74      308.90      7.46 o 
   5   1   1     1094.17     1098.63     17.64 o 
   6   1   1       14.04       14.98      3.65 o 
   7   1   1        1.14       -2.56      4.19 o 
   8   1   1        2.89        3.90      5.61 o 
  -8   2   1        2.03       -4.96      5.16 o 
  -7   2   1      234.66      235.57     12.63 o 
  -6   2   1        0.01       -0.57      3.41 o 
  -5   2   1        3.34        7.86      2.59 o 
  -4   2   1      980.74     1015.94     13.66 o 
  -3   2   1      490.63      546.79      8.22 o 
  -2   2   1     5527.71     5372.77     58.44 o 
  -1   2   1        0.08        1.95      1.21 o 
   0   2   1      797.63      800.19      9.38 o 
   1   2   1      751.15      708.09      8.19 o 
   2   2   1     2325.17     2449.28     99.74 o 
   3   2   1        6.22        5.68      1.80 o 
   4   2   1      648.21      677.22     11.42 o 
   5   2   1       60.40       51.24      3.72 o 
   6   2   1      682.94      701.84     12.79 o 
   7   2   1       47.07       44.74      5.36 o 
   8   2   1      130.05      125.35      9.36 o 
  -8   3   1        4.34       -0.67      6.07 o 
  -7   3   1      105.52      126.21      9.62 o 
  -6   3   1       60.33       59.88      7.81 o 
  -5   3   1        0.06       -1.46      2.04 o 
  -4   3   1       22.75       13.58      2.35 o 
  -3   3   1     1797.43     1876.33     23.48 o 
  -2   3   1      590.33      626.98     10.45 o 
  -1   3   1     2512.84     2352.17     23.76 o 
   0   3   1     4969.53     5017.50     48.65 o 
   1   3   1     2083.60     2147.08     20.28 o 
   2   3   1     1804.33     1803.27     21.56 o 
   3   3   1      683.40      629.11      9.34 o 
   4   3   1        3.56        3.36      1.94 o 
   5   3   1      160.10      187.01      7.19 o 
   6   3   1       79.74       78.90      6.08 o 
   7   3   1      113.89      109.34      6.81 o 
   8   3   1       10.50        6.67      5.76 o 
  -8   4   1       10.68        7.09      7.06 o 
  -7   4   1        0.16       -0.31     11.25 o 
  -6   4   1      395.49      395.81     10.17 o 
  -5   4   1        4.91        8.23      2.46 o 
  -4   4   1      431.88      435.15      9.13 o 
  -3   4   1       14.10       15.13      2.68 o 
  -2   4   1       76.58       68.71      3.39 o 
  -1   4   1      140.51      123.55      2.72 o 
   0   4   1      663.70      639.90      7.02 o 
   1   4   1      586.94      552.00      6.38 o 
   2   4   1      460.72      412.78      6.57 o 
   3   4   1      387.13      421.48      7.27 o 
   4   4   1      294.99      284.10      6.09 o 
   5   4   1       55.19       51.02      3.54 o 
   6   4   1        0.12        0.87      2.94 o 
   7   4   1       10.93        4.69      4.11 o 
   8   4   1      152.29      183.10     12.87 o 
  -8   5   1       12.97       17.87      7.35 o 
  -7   5   1      148.35      154.38      7.35 o 
  -6   5   1       39.77       42.85      4.08 o 
  -5   5   1      268.22      296.81      7.88 o 
  -4   5   1      188.05      189.42      6.17 o 
  -3   5   1        6.91        9.28      2.50 o 
  -2   5   1      421.23      442.66      7.61 o 
  -1   5   1     3701.23     3539.12     32.63 o 
   0   5   1        9.53       13.13      1.23 o 
   1   5   1     2453.20     2434.22     23.13 o 
   2   5   1      137.07      132.25      5.02 o 
   3   5   1     1323.73     1181.09     14.89 o 
   4   5   1      915.43      909.58     13.20 o 
   5   5   1        2.71       -2.29      2.30 o 
   6   5   1      145.44      148.79      7.09 o 
   7   5   1       83.84       97.30      6.02 o 
   8   5   1      158.14      149.20     12.23 o 
  -8   6   1        0.14       -9.48      6.32 o 
  -7   6   1       45.36       51.99      6.08 o 
  -6   6   1       49.71       49.17      4.27 o 
  -5   6   1        4.60        2.65      2.31 o 
  -4   6   1      437.51      409.33     10.00 o 
  -3   6   1      212.28      203.41      7.42 o 
  -2   6   1      336.87      317.22      6.19 o 
  -1   6   1       30.66       25.22      1.23 o 
   0   6   1        4.97       12.25      1.75 o 
   1   6   1       59.01       60.16      2.10 o 
   2   6   1      143.61      112.42      3.58 o 
   3   6   1      184.39      162.52      4.92 o 
   4   6   1      133.91      163.71      5.08 o 
   5   6   1      564.67      541.04     10.65 o 
   6   6   1       64.32       65.18      4.39 o 
   7   6   1        0.98        1.45      3.94 o 
   8   6   1        2.14        1.43      8.44 o 
  -8   7   1       36.23       47.46      9.26 o 
  -7   7   1        1.70        3.33      3.94 o 
  -6   7   1       50.38       48.35      4.28 o 
  -5   7   1      149.48      161.78      5.77 o 
  -4   7   1      495.50      459.99     10.94 o 
  -3   7   1      953.00      941.13     16.08 o 
  -2   7   1      595.94      520.08      8.89 o 
  -1   7   1     2911.30     2865.03     29.82 o 
   0   7   1      480.60      527.47      7.43 o 
   1   7   1      307.27      290.75      4.38 o 
   2   7   1       20.42       20.36      2.71 o 
   3   7   1      434.66      429.58      8.64 o 
   4   7   1       16.86       19.72      2.61 o 
   5   7   1        0.18       -1.22      2.39 o 
   6   7   1       11.77        8.41      2.53 o 
   7   7   1      102.96      111.65      9.77 o 
   8   7   1       32.03       47.93     11.45 o 
  -8   8   1       15.79        9.69      7.16 o 
  -7   8   1      154.82      176.50      8.40 o 
  -6   8   1       41.16       50.10      5.03 o 
  -5   8   1      139.47      172.94      6.41 o 
  -4   8   1      314.23      325.71      7.71 o 
  -3   8   1      280.02      305.62      9.74 o 
  -2   8   1      404.58      414.49      7.69 o 
  -1   8   1       21.48       11.82      2.26 o 
   0   8   1      172.26      184.15      4.20 o 
   1   8   1        4.18        0.40      1.30 o 
   2   8   1      456.62      434.75      7.55 o 
   3   8   1      107.63      105.10      7.39 o 
   4   8   1       94.42       92.55      4.08 o 
   5   8   1       33.04       23.72      3.32 o 
   6   8   1       96.67      100.48      5.79 o 
   7   8   1       45.19       43.83      5.69 o 
   8   8   1        1.34       12.50      9.02 o 
  -8   9   1        4.70       -1.50      7.09 o 
  -7   9   1       74.40       77.48      7.56 o 
  -6   9   1        4.79        7.78      4.29 o 
  -5   9   1      597.22      576.43     13.78 o 
  -4   9   1        1.32       -0.36      1.83 o 
  -3   9   1       41.14       25.33      2.20 o 
  -2   9   1     3675.37     3616.77     41.51 o 
  -1   9   1     3190.46     3398.60     35.17 o 
   0   9   1     1479.82     1714.65     20.99 o 
   1   9   1     4185.52     4545.71     46.04 o 
   2   9   1      658.51      697.79      9.04 o 
   3   9   1        8.95        5.96      1.84 o 
   4   9   1       34.14       35.73      3.05 o 
   5   9   1        4.64        7.63      3.25 o 
   6   9   1      273.50      248.79      8.25 o 
   7   9   1      358.86      383.89     14.74 o 
   8   9   1       53.76       50.03      7.61 o 
  -8  10   1        9.15        8.62      6.17 o 
  -7  10   1      252.04      275.11     10.40 o 
  -6  10   1      375.85      423.19     14.20 o 
  -5  10   1       55.60       64.03      5.63 o 
  -4  10   1       91.85       98.11      3.90 o 
  -3  10   1      477.28      457.30     16.95 o 
  -2  10   1     1600.16     1622.84     21.19 o 
  -1  10   1        0.03        0.04      1.23 o 
   0  10   1     1235.08     1307.20     17.08 o 
   1  10   1        3.61        3.61      2.01 o 
   2  10   1       31.03       31.79      2.61 o 
   3  10   1       22.62       22.44      2.26 o 
   4  10   1       11.01       10.94      2.43 o 
   5  10   1       53.21       59.13      4.84 o 
   6  10   1       26.91       35.02      4.80 o 
   7  10   1       28.36       28.27      4.92 o 
   8  10   1       10.69       15.66      8.12 o 
  -8  11   1        1.77       -0.22      5.76 o 
  -7  11   1       91.97      105.26      6.87 o 
  -6  11   1       10.42       14.28      4.26 o 
  -5  11   1       72.70       64.40      5.81 o 
  -4  11   1       12.86       20.92      3.98 o 
  -3  11   1      243.53      245.37      7.89 o 
  -2  11   1      910.12      894.59     15.30 o 
  -1  11   1       74.85       58.16      2.46 o 
   0  11   1     2477.64     2793.43     32.83 o 
   1  11   1      395.10      426.93      8.39 o 
   2  11   1       61.25       55.20      3.24 o 
   3  11   1        5.39        2.32      1.36 o 
   4  11   1      529.47      518.74     11.31 o 
   5  11   1      312.46      306.09      9.30 o 
   6  11   1       52.13       65.58      5.82 o 
   7  11   1        0.17        1.98      3.97 o 
   8  11   1        2.15       -4.32      6.12 o 
  -8  12   1       35.42       41.54      6.81 o 
  -7  12   1      155.05      158.80      8.04 o 
  -6  12   1      382.75      359.50     12.17 o 
  -5  12   1        7.24        6.07      4.38 o 
  -4  12   1      339.03      337.73     10.37 o 
  -3  12   1      357.92      368.67      8.42 o 
  -2  12   1       70.26       72.47      3.96 o 
  -1  12   1      368.53      363.43      6.44 o 
   0  12   1      240.36      261.67      7.24 o 
   1  12   1       16.14       17.73      2.54 o 
   2  12   1        0.00       16.86      4.20 o 
   3  12   1      482.68      482.50     10.39 o 
   4  12   1      323.10      323.17      7.98 o 
   5  12   1      772.80      820.20     16.10 o 
   6  12   1      339.96      341.99     10.89 o 
   7  12   1        0.02        4.64      4.23 o 
  -7  13   1       75.74       84.01      6.63 o 
  -6  13   1      238.05      235.89     12.21 o 
  -5  13   1       33.83       40.78      5.45 o 
  -4  13   1       29.07       32.61      4.70 o 
  -3  13   1      167.37      180.65      8.12 o 
  -2  13   1        0.43        1.03      2.22 o 
  -1  13   1      248.17      245.54      5.27 o 
   0  13   1      593.13      646.25     10.94 o 
   1  13   1      264.27      248.01      7.27 o 
   2  13   1       39.27       43.86      3.76 o 
   3  13   1      349.97      369.16      9.23 o 
   4  13   1      184.14      182.84      6.27 o 
   5  13   1       35.08       35.88      6.82 o 
   6  13   1       12.87       12.29      4.21 o 
   7  13   1      109.21      114.06      9.18 o 
  -7  14   1       30.17       44.27      5.83 o 
  -6  14   1        7.69        4.16      6.52 o 
  -5  14   1       17.09       12.87      4.65 o 
  -4  14   1       24.73       22.38      4.69 o 
  -3  14   1       92.88       90.28      4.79 o 
  -2  14   1       88.40       74.16      5.21 o 
  -1  14   1      474.21      445.67      7.70 o 
   0  14   1       40.40       44.96      4.21 o 
   1  14   1      307.62      300.80     10.64 o 
   2  14   1      215.40      219.38      7.44 o 
   3  14   1      374.78      358.56      9.37 o 
   4  14   1        0.75       -3.81      2.54 o 
   5  14   1       22.39       25.30      4.48 o 
   6  14   1        2.45        0.52      4.00 o 
   7  14   1       11.86       17.70      6.22 o 
  -7  15   1        5.94        7.60      4.67 o 
  -6  15   1      156.45      162.77     10.99 o 
  -5  15   1       59.02       71.19      7.29 o 
  -4  15   1        0.36        3.06      3.65 o 
  -3  15   1       10.25        6.62      2.98 o 
  -2  15   1       85.09       81.97      6.24 o 
  -1  15   1      188.34      195.46      6.64 o 
   0  15   1      797.38      793.26     13.10 o 
   1  15   1      384.75      353.79      9.27 o 
   2  15   1      144.55      124.80      5.07 o 
   3  15   1       38.42       40.45      3.77 o 
   4  15   1        3.05        3.06      3.00 o 
   5  15   1      650.08      649.41     14.70 o 
   6  15   1       41.98       39.04      5.65 o 
   7  15   1       16.90       15.16      7.06 o 
  -7  16   1        1.68       -0.56      4.82 o 
  -6  16   1        1.31        4.78      4.94 o 
  -5  16   1        1.87        0.48      5.01 o 
  -4  16   1       69.04       68.90      6.31 o 
  -3  16   1        5.96        4.55      3.09 o 
  -2  16   1       38.41       41.57      3.98 o 
  -1  16   1      245.41      225.63      7.19 o 
   0  16   1       45.67       47.75      3.67 o 
   1  16   1        5.02        2.49      2.82 o 
   2  16   1      262.59      282.01      7.45 o 
   3  16   1      159.07      152.98      6.22 o 
   4  16   1      469.11      473.59     11.92 o 
   5  16   1       15.64       16.92      4.51 o 
   6  16   1        8.82        6.56      4.45 o 
   7  16   1      126.34      131.93     12.58 o 
  -7  17   1       37.59       47.27      6.92 o 
  -6  17   1        6.63        9.23      5.20 o 
  -5  17   1      480.71      482.87     21.29 o 
  -4  17   1      433.27      410.41     12.81 o 
  -3  17   1      584.06      570.25     12.35 o 
  -2  17   1      168.83      157.64      6.56 o 
  -1  17   1       90.73       74.24      5.29 o 
   0  17   1       87.35      107.78      5.07 o 
   1  17   1      693.27      621.70     13.45 o 
   2  17   1      195.99      177.05      6.21 o 
   3  17   1      159.53      154.75     10.10 o 
   4  17   1       69.14       74.67      6.13 o 
   5  17   1       58.21       72.64      8.07 o 
   6  17   1       26.18       22.20      5.29 o 
  -6  18   1      310.30      335.47     14.98 o 
  -5  18   1      107.85      126.21      8.61 o 
  -4  18   1        0.14       -2.90      3.82 o 
  -3  18   1       38.86       44.03      5.59 o 
  -2  18   1      697.96      660.15     13.53 o 
  -1  18   1      104.21      110.49      7.91 o 
   0  18   1      733.51      751.48     16.03 o 
   1  18   1        7.26        8.01      3.42 o 
   2  18   1      118.16      115.23      5.91 o 
   3  18   1       48.41       40.77      4.22 o 
   4  18   1       16.23       18.61      4.24 o 
   5  18   1      123.87      132.13      7.78 o 
   6  18   1       68.05       79.89     10.41 o 
  -6  19   1        9.47       15.00      5.33 o 
  -5  19   1        1.49        2.62      4.77 o 
  -4  19   1      117.57      127.99      8.33 o 
  -3  19   1      512.13      490.17     14.14 o 
  -2  19   1      117.58      114.87      8.38 o 
  -1  19   1      481.86      419.09     11.81 o 
   0  19   1      231.81      226.74      8.92 o 
   1  19   1        0.91       -4.78      3.19 o 
   2  19   1      346.32      321.39      9.37 o 
   3  19   1      771.74      735.36     13.85 o 
   4  19   1      317.12      300.44     10.22 o 
   5  19   1       44.10       44.67      5.99 o 
   6  19   1       89.09       89.97      7.63 o 
  -6  20   1        0.48        1.75      4.95 o 
  -5  20   1       27.13       12.76      4.99 o 
  -4  20   1        4.11        6.98      4.74 o 
  -3  20   1        5.96        4.43      4.26 o 
  -2  20   1      884.64      733.93     15.13 o 
  -1  20   1       17.44       10.47      4.04 o 
   0  20   1      445.89      396.28     11.85 o 
   1  20   1      121.28      126.93     12.54 o 
   2  20   1      575.94      535.89     15.00 o 
   3  20   1      162.30      185.99      9.02 o 
   4  20   1      523.18      530.66     13.75 o 
   5  20   1      128.19      135.92      8.23 o 
   6  20   1        7.04       16.10      6.38 o 
  -6  21   1        0.05       -0.73      4.92 o 
  -5  21   1        9.84        4.30      4.77 o 
  -4  21   1      165.00      152.98      9.44 o 
  -3  21   1      102.27      113.73      8.27 o 
  -2  21   1        1.24        8.31      5.69 o 
  -1  21   1        2.38       -0.44      4.17 o 
   0  21   1      196.71      161.95      8.28 o 
   1  21   1       34.02       30.86      5.70 o 
   2  21   1       49.19       54.11      5.12 o 
   3  21   1      109.72      101.79      6.76 o 
   4  21   1       23.61       29.95      5.10 o 
   5  21   1       28.56       32.27      5.87 o 
  -5  22   1       15.78       12.93      5.28 o 
  -4  22   1       34.13       32.01      5.52 o 
  -3  22   1       67.60       67.89      6.28 o 
  -2  22   1      171.66      152.82      9.82 o 
  -1  22   1       56.73       51.81      8.36 o 
   0  22   1        1.01        4.09      4.64 o 
   1  22   1       25.46       12.99      5.16 o 
   2  22   1        8.05        5.62      4.39 o 
   3  22   1       45.86       56.98      7.89 o 
   4  22   1       69.77       72.65      6.72 o 
   5  22   1      116.27      119.38      8.41 o 
  -5  23   1       15.75       12.14      5.39 o 
  -4  23   1       29.83       29.54      6.35 o 
  -3  23   1       50.73       49.66      7.04 o 
  -2  23   1        1.90       11.82      5.72 o 
  -1  23   1       30.64       27.43      6.17 o 
   0  23   1      129.80      112.22      9.36 o 
   1  23   1       66.35       65.24      7.45 o 
   2  23   1        0.04        2.90      4.21 o 
   3  23   1       35.96       40.44      6.10 o 
   4  23   1        0.88        2.54      4.80 o 
   5  23   1        1.15        1.75      4.94 o 
  -4  24   1       83.67       90.84     10.66 o 
  -3  24   1       24.29       34.40      7.30 o 
  -2  24   1        0.09        5.73      5.40 o 
  -1  24   1        0.33        7.08      6.28 o 
   0  24   1       11.35       18.62      5.87 o 
   1  24   1        0.28       -2.62      4.65 o 
   2  24   1       41.17       50.02      6.45 o 
   3  24   1       25.46       15.84      6.39 o 
   4  24   1       15.88       18.96      6.08 o 
  -4  25   1        0.37       -1.58      5.94 o 
  -3  25   1       24.04       23.87      7.33 o 
  -2  25   1       11.95       18.31      8.23 o 
  -1  25   1        6.21        5.47      5.27 o 
   0  25   1        5.17       -1.05      4.96 o 
   1  25   1       37.57       28.38      6.37 o 
   2  25   1        3.39        4.22      5.95 o 
   3  25   1        2.13        9.12      6.30 o 
   4  25   1        4.25       -1.58      6.22 o 
  -3  26   1        9.12       18.00      6.84 o 
  -2  26   1        0.10       11.42      6.49 o 
  -1  26   1       21.76       30.96      6.10 o 
   0  26   1        4.44        1.24      6.36 o 
   1  26   1        0.98        5.84      5.82 o 
   2  26   1       23.73       27.04     11.95 o 
   3  26   1       88.49      130.39     30.50 o 
  -2  27   1        4.11        2.09      6.48 o 
  -1  27   1       11.88       26.79      7.15 o 
   0  27   1      113.53      142.15     10.96 o 
   1  27   1        0.31        0.14      5.92 o 
   2  27   1       76.33       92.87     10.04 o 
  -1  28   1       48.94       35.13      9.73 o 
   0  28   1       49.19       63.91      8.98 o 
   1  28   1       26.46       19.68      8.41 o 
  -8   0   2       26.99       25.90      9.24 o 
  -6   0   2      341.94      375.54     24.75 o 
  -4   0   2     5341.81     5346.88     79.64 o 
  -2   0   2     2537.28     2342.44     29.67 o 
   0   0   2      323.51      312.35      5.10 o 
   2   0   2       70.74       42.41      3.21 o 
   4   0   2       42.63       56.07      5.86 o 
   6   0   2        0.61        1.19      6.75 o 
   8   0   2       60.95       60.68     15.20 o 
  -8   1   2        1.04        2.43      5.32 o 
  -7   1   2        1.22        6.97      7.01 o 
  -6   1   2      910.44      915.75     34.04 o 
  -5   1   2       30.38       17.89      2.40 o 
  -4   1   2      178.28      201.03      4.70 o 
  -3   1   2      657.46      598.86      7.67 o 
  -2   1   2    14247.45    13697.96    121.62 o 
  -1   1   2      580.81      521.79      7.89 o 
   0   1   2      866.62      860.37     13.42 o 
   1   1   2        0.94       -1.28      0.85 o 
   2   1   2      158.26      157.51      3.85 o 
   3   1   2      968.91      973.16     15.85 o 
   4   1   2      467.73      474.95     10.83 o 
   5   1   2        7.81        7.55      3.46 o 
   6   1   2       15.32       16.35      3.91 o 
   7   1   2        7.96       10.46      4.25 o 
   8   1   2       13.63       26.97      8.90 o 
  -8   2   2       29.42       22.05      7.56 o 
  -7   2   2        9.09       19.05      8.23 o 
  -6   2   2      412.37      402.73     10.97 o 
  -5   2   2       24.43       30.31      2.86 o 
  -4   2   2     4098.47     3987.41     41.94 o 
  -3   2   2     1452.80     1449.43     15.22 o 
  -2   2   2    29301.16    28646.41    300.41 o 
  -1   2   2     6363.91     6052.64     72.32 o 
   0   2   2        7.65        7.37      1.00 o 
   1   2   2     3702.80     3578.41     33.08 o 
   2   2   2     3313.50     3322.69     31.58 o 
   3   2   2     1349.00     1302.61     17.62 o 
   4   2   2      187.45      170.99      5.87 o 
   5   2   2        1.58       -1.13      2.72 o 
   6   2   2       34.62       36.43      4.52 o 
   7   2   2       13.70       10.93      4.28 o 
   8   2   2       63.68       73.62     11.14 o 
  -8   3   2       22.58       12.70      7.07 o 
  -7   3   2       29.37       27.00      8.41 o 
  -6   3   2        2.09       -1.92      3.95 o 
  -5   3   2        4.48        7.90      2.38 o 
  -4   3   2     1752.83     1753.89     20.78 o 
  -3   3   2        1.47        3.08      1.56 o 
  -2   3   2     6870.73     6627.08     79.88 o 
  -1   3   2     3607.04     3457.22     38.07 o 
   0   3   2     1816.44     1891.08     21.50 o 
   1   3   2       26.00       30.25      1.46 o 
   2   3   2      978.19      959.12     11.63 o 
   3   3   2       90.09      102.18      3.88 o 
   4   3   2      534.69      561.69     10.69 o 
   5   3   2      119.23      117.72      6.03 o 
   6   3   2        1.59        5.63      3.55 o 
   7   3   2      292.92      306.54     10.23 o 
   8   3   2        6.82        5.30     11.59 o 
  -8   4   2       24.75       11.83      8.82 o 
  -7   4   2        2.22        2.83     10.98 o 
  -6   4   2      131.82      136.66      6.63 o 
  -5   4   2      157.71      165.74      7.14 o 
  -4   4   2      138.28      146.19      5.11 o 
  -3   4   2     1740.89     1646.64     21.46 o 
  -2   4   2       79.38       85.88      3.83 o 
  -1   4   2     1837.21     1838.28     17.78 o 
   0   4   2       65.99       68.48      2.38 o 
   1   4   2     5692.00     5490.47     53.87 o 
   2   4   2     2081.65     2074.50     22.32 o 
   3   4   2        7.04       26.15      2.50 o 
   4   4   2       35.86       27.78      2.81 o 
   5   4   2        1.70       -0.63      2.46 o 
   6   4   2       94.05       85.39      5.72 o 
   7   4   2        5.69        7.89      4.13 o 
   8   4   2      311.89      346.07     19.97 o 
  -8   5   2       26.87       24.75      9.67 o 
  -7   5   2       32.49       29.09      6.65 o 
  -6   5   2      351.83      364.95      9.96 o 
  -5   5   2      162.71      164.64      7.81 o 
  -4   5   2       26.42        8.47      1.97 o 
  -3   5   2       35.33       37.56      3.34 o 
  -2   5   2        2.10        4.82      2.11 o 
  -1   5   2       57.58       51.97      1.68 o 
   0   5   2      483.80      454.30      5.84 o 
   1   5   2       79.70       69.54      2.25 o 
   2   5   2        2.90        0.46      1.22 o 
   3   5   2      811.63      797.58     12.45 o 
   4   5   2        0.02       -2.78      1.85 o 
   5   5   2       25.59       27.10      3.06 o 
   6   5   2        8.66       12.69      3.49 o 
   7   5   2        1.73        6.49      4.26 o 
   8   5   2       27.09       23.62     10.06 o 
  -8   6   2       38.97       34.87     10.16 o 
  -7   6   2       26.04       17.84      6.31 o 
  -6   6   2       86.75       94.21      5.82 o 
  -5   6   2        3.26        1.04      2.79 o 
  -4   6   2      381.21      358.48     13.31 o 
  -3   6   2     1160.01     1101.23     17.92 o 
  -2   6   2       22.04       20.05      2.14 o 
  -1   6   2       99.60      107.38      2.55 o 
   0   6   2        3.58        1.08      1.28 o 
   1   6   2       32.76       43.44      1.92 o 
   2   6   2      971.77     1059.92     12.62 o 
   3   6   2      791.98      780.36     11.13 o 
   4   6   2      106.36      112.13      4.91 o 
   5   6   2       21.52       22.00      3.03 o 
   6   6   2      168.42      149.06      6.39 o 
   7   6   2        1.45        8.19      4.87 o 
   8   6   2       23.81       22.20      9.69 o 
  -8   7   2       11.40        8.09      8.78 o 
  -7   7   2        0.93        4.81      4.01 o 
  -6   7   2       38.53       39.67      4.63 o 
  -5   7   2       39.97       53.69      7.64 o 
  -4   7   2      136.73      117.27      6.38 o 
  -3   7   2        0.01        0.48      2.32 o 
  -2   7   2       11.17        7.89      1.73 o 
  -1   7   2       90.63      117.76      2.62 o 
   0   7   2      261.09      299.39      5.18 o 
   1   7   2      121.77      111.10      3.16 o 
   2   7   2       38.00       27.19      3.44 o 
   3   7   2      171.20      163.03      4.65 o 
   4   7   2       18.79       20.65      2.68 o 
   5   7   2      124.04      134.50      6.02 o 
   6   7   2        9.83       12.25      3.41 o 
   7   7   2      224.60      234.42     10.84 o 
   8   7   2       68.71      102.49     10.65 o 
  -8   8   2      193.75      188.68     16.48 o 
  -7   8   2        9.05       19.92      4.75 o 
  -6   8   2       98.98       91.62      6.09 o 
  -5   8   2       16.72       19.68      4.77 o 
  -4   8   2        1.28        3.82      2.89 o 
  -3   8   2     1387.26     1432.24     18.83 o 
  -2   8   2        2.98        4.99      2.56 o 
  -1   8   2      967.07      996.71     10.37 o 
   0   8   2     1124.32     1159.91     13.75 o 
   1   8   2        4.50       11.46      1.61 o 
   2   8   2      102.49      116.47      3.25 o 
   3   8   2      758.07      801.05     11.59 o 
   4   8   2      216.40      241.42      7.21 o 
   5   8   2      140.53      160.37      9.35 o 
   6   8   2       69.63       76.11      5.33 o 
   7   8   2       18.17       15.99      5.53 o 
   8   8   2      313.40      330.59     16.10 o 
  -8   9   2       87.62       87.99     10.48 o 
  -7   9   2      253.04      255.05      9.87 o 
  -6   9   2      134.20      145.28      7.23 o 
  -5   9   2       53.46       46.42      5.03 o 
  -4   9   2      135.45      141.83      6.60 o 
  -3   9   2      171.64      163.43      7.29 o 
  -2   9   2      928.67      940.84     11.97 o 
  -1   9   2       60.73       66.20      2.39 o 
   0   9   2      287.39      307.42      7.22 o 
   1   9   2        0.05        2.49      1.64 o 
   2   9   2      449.16      427.81      6.47 o 
   3   9   2      224.62      227.29      5.85 o 
   4   9   2      101.10      107.31      4.48 o 
   5   9   2       25.26       25.95      3.88 o 
   6   9   2      131.49      135.87      9.09 o 
   7   9   2        3.34        7.71      8.62 o 
   8   9   2       34.67       31.36      8.55 o 
  -8  10   2       83.10       88.17     10.66 o 
  -7  10   2       45.10       62.24      9.41 o 
  -6  10   2       51.05       44.82      5.11 o 
  -5  10   2       68.08       58.83      5.46 o 
  -4  10   2      653.87      620.26     14.49 o 
  -3  10   2      210.99      249.50      6.14 o 
  -2  10   2        0.02        1.60      1.89 o 
  -1  10   2      750.96      715.54     12.14 o 
   0  10   2      513.99      505.06      8.76 o 
   1  10   2     1387.16     1419.08     18.41 o 
   2  10   2      972.44     1050.00     12.59 o 
   3  10   2        8.33        1.91      1.83 o 
   4  10   2        1.63        3.45      2.29 o 
   5  10   2        6.07        2.39      3.17 o 
   6  10   2      155.93      149.20      7.38 o 
   7  10   2       64.05       71.82      7.63 o 
  -8  11   2       18.01       21.42      8.23 o 
  -7  11   2      111.53      103.36      7.37 o 
  -6  11   2      208.76      213.49      8.67 o 
  -5  11   2       38.14       39.87      5.08 o 
  -4  11   2       25.64       22.34      4.00 o 
  -3  11   2      374.45      365.15      7.89 o 
  -2  11   2      929.97      940.81     14.38 o 
  -1  11   2      122.67      124.05      5.73 o 
   0  11   2       38.34       31.48      2.93 o 
   1  11   2       66.10       76.88      3.53 o 
   2  11   2      383.22      392.87      7.73 o 
   3  11   2      354.53      379.88     11.10 o 
   4  11   2        4.09        7.50      3.10 o 
   5  11   2       33.00       34.69      4.67 o 
   6  11   2      184.49      181.82      8.14 o 
   7  11   2        0.36       -6.25      4.81 o 
  -8  12   2      158.19      181.32     19.33 o 
  -7  12   2        0.35        9.72      4.75 o 
  -6  12   2        0.65        3.55      4.28 o 
  -5  12   2        5.89       13.30      4.43 o 
  -4  12   2      130.34      129.21      7.06 o 
  -3  12   2      158.55      163.80      5.53 o 
  -2  12   2     3456.31     3480.50     41.39 o 
  -1  12   2       22.70       28.14      2.30 o 
   0  12   2       35.95       36.08      3.07 o 
   1  12   2       38.97       35.60      2.74 o 
   2  12   2      113.05      107.88      3.55 o 
   3  12   2     1896.67     1749.35     24.45 o 
   4  12   2       24.44       27.37      3.82 o 
   5  12   2      303.05      307.11      9.51 o 
   6  12   2       77.85       78.73      6.23 o 
   7  12   2       89.80       98.31      8.74 o 
  -7  13   2       48.71       53.20      6.54 o 
  -6  13   2       20.24       23.01      5.34 o 
  -5  13   2      292.34      283.39     10.46 o 
  -4  13   2       30.32       23.06      5.98 o 
  -3  13   2       19.95       17.69      2.93 o 
  -2  13   2      198.20      220.38      7.95 o 
  -1  13   2      176.88      185.50     10.94 o 
   0  13   2        9.17       17.50      2.76 o 
   1  13   2      292.11      300.36      8.23 o 
   2  13   2        1.09        5.60      1.99 o 
   3  13   2      551.22      546.97     10.34 o 
   4  13   2      474.57      462.30     11.14 o 
   5  13   2        1.67        3.41      3.53 o 
   6  13   2      170.54      180.45      8.43 o 
   7  13   2      100.41      120.27      9.40 o 
  -7  14   2       47.42       49.09      9.00 o 
  -6  14   2       43.81       54.13      6.70 o 
  -5  14   2      151.53      166.42      8.76 o 
  -4  14   2        0.22       -0.38      3.48 o 
  -3  14   2      109.49      125.04      7.96 o 
  -2  14   2       35.70       39.11      3.56 o 
  -1  14   2       70.75       75.84      3.40 o 
   0  14   2      452.98      453.69     10.39 o 
   1  14   2       54.78       54.85      4.25 o 
   2  14   2     1151.58     1132.74     16.13 o 
   3  14   2       98.72      103.90      4.95 o 
   4  14   2        6.61        7.39      3.15 o 
   5  14   2        0.81       -0.70      3.46 o 
   6  14   2       15.34       14.34      4.72 o 
   7  14   2       16.64       15.06      6.27 o 
  -7  15   2        0.65        3.17      4.99 o 
  -6  15   2       68.86       70.22      7.23 o 
  -5  15   2        8.53        1.03      4.04 o 
  -4  15   2       58.87       58.18      5.94 o 
  -3  15   2      553.73      505.34     10.80 o 
  -2  15   2       23.12       24.85      3.38 o 
  -1  15   2      215.53      214.06      5.82 o 
   0  15   2      361.06      384.13      9.33 o 
   1  15   2       24.86       35.08      3.96 o 
   2  15   2        9.46       12.79      2.78 o 
   3  15   2       33.00       34.62      3.71 o 
   4  15   2      102.26      107.76      5.46 o 
   5  15   2       62.19       59.56      5.69 o 
   6  15   2       37.13       33.33      7.23 o 
   7  15   2       36.70       29.55      8.30 o 
  -7  16   2        0.50       -2.91      4.75 o 
  -6  16   2       24.45       22.81      9.30 o 
  -5  16   2      241.92      240.83     10.96 o 
  -4  16   2        5.19        5.63      5.60 o 
  -3  16   2       13.12       13.31      4.73 o 
  -2  16   2      430.64      417.42     11.38 o 
  -1  16   2      881.43      801.86     14.33 o 
   0  16   2       13.33        9.82      3.00 o 
   1  16   2      269.07      246.65      8.22 o 
   2  16   2       68.71       59.64      5.18 o 
   3  16   2      240.73      240.45      7.41 o 
   4  16   2       67.08       69.68      4.94 o 
   5  16   2       46.66       51.07      5.57 o 
   6  16   2        4.78       -3.22      5.68 o 
   7  16   2       64.56       83.66     10.41 o 
  -7  17   2        1.58        7.18      5.91 o 
  -6  17   2       55.09       48.59      6.91 o 
  -5  17   2        0.01        1.04      4.45 o 
  -4  17   2      454.17      452.90     13.72 o 
  -3  17   2        6.56        2.00      3.58 o 
  -2  17   2        0.73       -0.73      2.61 o 
  -1  17   2        9.04        9.29      3.46 o 
   0  17   2      422.88      426.12     12.63 o 
   1  17   2       89.62       97.34      5.76 o 
   2  17   2      519.60      468.07     10.90 o 
   3  17   2      577.79      542.42     11.28 o 
   4  17   2      188.56      208.20      7.47 o 
   5  17   2      408.04      426.57     12.37 o 
   6  17   2       51.21       45.78     12.86 o 
  -6  18   2       59.25       55.53      7.48 o 
  -5  18   2      469.91      469.41     14.95 o 
  -4  18   2      257.72      292.80     11.46 o 
  -3  18   2       52.51       37.52      8.97 o 
  -2  18   2      206.98      170.81      8.48 o 
  -1  18   2        1.72        2.78      3.62 o 
   0  18   2      107.52      116.91      7.48 o 
   1  18   2        2.58        1.59      3.22 o 
   2  18   2      863.93      821.05     15.39 o 
   3  18   2      394.39      383.20      9.69 o 
   4  18   2      388.95      395.26     11.43 o 
   5  18   2       73.06       77.29      6.72 o 
   6  18   2       66.59       67.06      9.54 o 
  -6  19   2        4.16        4.86      5.42 o 
  -5  19   2        0.15       -2.53      4.63 o 
  -4  19   2      119.45      111.98      8.18 o 
  -3  19   2       16.39       13.60      4.65 o 
  -2  19   2       27.83       43.56      5.61 o 
  -1  19   2      789.83      695.01     15.59 o 
   0  19   2      439.95      408.94     13.40 o 
   1  19   2      635.27      629.34     14.34 o 
   2  19   2      587.79      554.42     14.22 o 
   3  19   2      501.30      483.96     11.06 o 
   4  19   2       78.90       82.56      8.58 o 
   5  19   2       87.11       90.77      7.14 o 
   6  19   2       74.62       69.52      9.51 o 
  -6  20   2       26.72       29.31      6.96 o 
  -5  20   2        5.45        3.06      8.24 o 
  -4  20   2       14.09       21.13      5.71 o 
  -3  20   2      175.75      185.05     12.01 o 
  -2  20   2        6.56        9.17      3.48 o 
  -1  20   2        6.92        3.30      3.78 o 
   0  20   2        9.14       14.90      4.83 o 
   1  20   2     1369.93     1156.16     26.91 o 
   2  20   2      142.68      188.25      8.00 o 
   3  20   2       66.54       66.80      9.62 o 
   4  20   2       16.69       17.62      4.66 o 
   5  20   2       34.83       29.87      5.65 o 
   6  20   2       56.12       72.73     10.13 o 
  -5  21   2        3.49       -3.06      5.12 o 
  -4  21   2      112.36      126.32      8.86 o 
  -3  21   2        0.01        2.17      4.40 o 
  -2  21   2      124.36      140.73      7.18 o 
  -1  21   2        1.43       -0.54      3.77 o 
   0  21   2      106.30      115.61     11.15 o 
   1  21   2       29.17       37.61      6.05 o 
   2  21   2      136.38      144.55      7.14 o 
   3  21   2       72.39       68.62      5.89 o 
   4  21   2        8.66       15.09      4.70 o 
   5  21   2        0.25       -6.78      4.52 o 
  -5  22   2       24.44       23.20      6.34 o 
  -4  22   2       38.73       43.32     10.57 o 
  -3  22   2       17.36       17.05      5.54 o 
  -2  22   2        2.11       -1.53      4.96 o 
  -1  22   2      106.11      112.05      7.44 o 
   0  22   2        2.42        4.53      4.76 o 
   1  22   2        0.19        2.22      5.61 o 
   2  22   2        7.11        1.57      3.98 o 
   3  22   2       83.90       70.44      6.99 o 
   4  22   2        0.04       -4.43      4.00 o 
   5  22   2        4.98       -0.63      6.20 o 
  -5  23   2      119.04      124.38     10.05 o 
  -4  23   2       89.66       91.09      8.56 o 
  -3  23   2        4.06        0.34      4.62 o 
  -2  23   2        0.72        2.04      4.88 o 
  -1  23   2       21.95        7.52      7.85 o 
   0  23   2        2.30       -1.31      6.05 o 
   1  23   2        6.14       10.97      5.32 o 
   2  23   2        0.65       -0.48      4.05 o 
   3  23   2       55.20       58.00      8.12 o 
   4  23   2        5.36       11.03      9.04 o 
  -4  24   2       17.84       13.62      6.15 o 
  -3  24   2       45.00       53.01      7.39 o 
  -2  24   2       22.31       18.30      6.64 o 
  -1  24   2       65.42       66.06     11.96 o 
   0  24   2        0.06        0.92      5.32 o 
   1  24   2        7.05       11.52      8.39 o 
   2  24   2       53.72       54.21      6.70 o 
   3  24   2        9.61       10.86      5.97 o 
   4  24   2        2.46       10.68      5.51 o 
  -4  25   2        0.09       -2.17      5.34 o 
  -3  25   2       28.58       43.97      8.34 o 
  -2  25   2        7.43       10.07      6.00 o 
  -1  25   2        2.37       -0.45      4.14 o 
   0  25   2        5.53        8.91      5.62 o 
   1  25   2       28.90       26.09      7.11 o 
   2  25   2        6.81        9.00      4.91 o 
   3  25   2       23.18       31.79      9.90 o 
   4  25   2        0.01       -3.04      6.27 o 
  -3  26   2        0.62       -1.81      5.81 o 
  -2  26   2        9.04        4.13     11.32 o 
  -1  26   2       12.25       10.13      7.34 o 
   0  26   2        0.08       -1.48      5.56 o 
   1  26   2       10.89       14.46      6.45 o 
   2  26   2       19.22       11.76      5.35 o 
   3  26   2       66.32       74.34      9.57 o 
  -2  27   2        9.08        5.10      6.66 o 
  -1  27   2       20.31       23.68      9.81 o 
   0  27   2      100.51      124.52     10.44 o 
   1  27   2        2.86       -8.48      6.79 o 
   2  27   2       32.50       32.61     11.79 o 
  -1  28   2       22.86       37.60     10.09 o 
   0  28   2       68.48       95.66     10.06 o 
   1  28   2       38.42       44.49      8.40 o 
  -7   0   3        5.05       -1.63     10.25 o 
  -5   0   3      574.96      563.69     14.81 o 
  -3   0   3       29.44       36.15      2.70 o 
  -1   0   3    27567.77    26816.00    366.07 o 
   1   0   3     4194.73     3993.94     70.57 o 
   3   0   3      999.40     1025.32     22.96 o 
   5   0   3       54.01       47.82      6.71 o 
   7   0   3       68.74       57.12      8.99 o 
  -8   1   3      250.01      231.40     17.44 o 
  -7   1   3        0.24        8.36     12.26 o 
  -6   1   3      555.58      553.88     22.01 o 
  -5   1   3       11.03       12.60      3.47 o 
  -4   1   3     1872.21     1908.00     20.98 o 
  -3   1   3       59.80       56.03      2.25 o 
  -2   1   3       79.82       89.26      2.86 o 
  -1   1   3    14325.16    14242.37    168.51 o 
   0   1   3      969.70     1082.75     11.21 o 
   1   1   3      160.65      154.40      4.71 o 
   2   1   3        0.83       -0.82      1.58 o 
   3   1   3     1914.22     1968.48     24.91 o 
   4   1   3        2.41       -2.75      2.39 o 
   5   1   3       40.49       35.20      4.31 o 
   6   1   3       16.16       21.07      4.51 o 
   7   1   3       32.93       51.39      6.11 o 
   8   1   3        9.17       25.74      9.09 o 
  -8   2   3      110.91      146.07     15.87 o 
  -7   2   3        1.40        5.85      7.62 o 
  -6   2   3      245.55      249.81     15.25 o 
  -5   2   3        6.96        7.25      3.18 o 
  -4   2   3      701.37      675.00      8.99 o 
  -3   2   3      269.19      257.95      4.98 o 
  -2   2   3     1091.54     1089.92     12.82 o 
  -1   2   3     2372.54     2363.12     30.61 o 
   0   2   3      389.94      460.26      6.25 o 
   1   2   3       69.07       61.32      3.06 o 
   2   2   3      460.32      504.48      8.35 o 
   3   2   3        9.09        2.89      2.34 o 
   4   2   3       30.49       35.28      3.67 o 
   5   2   3      360.73      390.74     10.79 o 
   6   2   3        5.07        4.64      3.67 o 
   7   2   3       37.65       44.92      7.04 o 
   8   2   3      141.90      132.21     13.41 o 
  -8   3   3        0.35       -7.88      8.02 o 
  -7   3   3       45.50       54.59     13.36 o 
  -6   3   3      377.60      398.39     11.16 o 
  -5   3   3      372.37      374.40      9.04 o 
  -4   3   3     2294.16     2282.40     25.87 o 
  -3   3   3      433.01      473.42      8.88 o 
  -2   3   3        0.09        3.55      1.85 o 
  -1   3   3     1509.40     1415.76     19.49 o 
   0   3   3       42.76       43.44      2.22 o 
   1   3   3     3330.59     3310.24     33.66 o 
   2   3   3      817.13      848.55     11.33 o 
   3   3   3      273.53      357.93      7.48 o 
   4   3   3      608.53      663.30     13.32 o 
   5   3   3       12.64       10.64      3.69 o 
   6   3   3      297.48      291.75     12.60 o 
   7   3   3      183.04      207.67     15.58 o 
   8   3   3        4.92       -6.75      9.20 o 
  -8   4   3        1.73       -5.09      7.71 o 
  -7   4   3        7.91        1.55      6.70 o 
  -6   4   3      159.15      164.16      6.91 o 
  -5   4   3       20.49       23.22      3.48 o 
  -4   4   3     2851.08     2963.98     36.47 o 
  -3   4   3     1627.24     1725.29     22.50 o 
  -2   4   3       73.09       60.84      4.81 o 
  -1   4   3        0.03       -0.83      1.44 o 
   0   4   3     3690.19     3844.04     42.58 o 
   1   4   3      964.01      915.48     11.07 o 
   2   4   3      982.46     1010.06     11.53 o 
   3   4   3        5.74        8.57      2.36 o 
   4   4   3       73.90       64.65      4.48 o 
   5   4   3        4.44       14.56      3.36 o 
   6   4   3       61.54       54.07      5.07 o 
   7   4   3       39.79       47.48      6.64 o 
   8   4   3        2.61        2.56     11.94 o 
  -8   5   3       29.02       50.81     14.65 o 
  -7   5   3       10.44       13.36      7.90 o 
  -6   5   3      107.72      116.38      6.30 o 
  -5   5   3      450.09      455.77     12.57 o 
  -4   5   3       51.88       53.78      4.14 o 
  -3   5   3       25.10       31.87      3.69 o 
  -2   5   3       63.71       60.42      3.65 o 
  -1   5   3     2144.74     2148.06     20.95 o 
   0   5   3     2807.89     3030.21     34.29 o 
   1   5   3     1714.65     1729.98     21.06 o 
   2   5   3      251.40      272.34      5.56 o 
   3   5   3      379.75      357.12      6.66 o 
   4   5   3      154.73      136.63      4.79 o 
   5   5   3      282.20      291.96      7.69 o 
   6   5   3        1.95       -1.04      3.37 o 
   7   5   3        0.90        1.68      4.75 o 
   8   5   3        0.10       -1.56     11.21 o 
  -8   6   3       82.57       90.97     24.81 o 
  -7   6   3       20.51       20.36      6.63 o 
  -6   6   3       44.30       31.93      4.61 o 
  -5   6   3      143.56      134.39      6.05 o 
  -4   6   3        5.64       14.40      3.00 o 
  -3   6   3      109.55      100.60      4.91 o 
  -2   6   3      264.57      318.62      6.11 o 
  -1   6   3       65.87       69.76      2.30 o 
   0   6   3      173.14      222.10      4.46 o 
   1   6   3       21.15       35.86      2.42 o 
   2   6   3       98.61       96.67      3.29 o 
   3   6   3      130.28      129.10      3.81 o 
   4   6   3      128.87      141.81      5.40 o 
   5   6   3       48.67       47.43      3.57 o 
   6   6   3        1.21        4.72      3.36 o 
   7   6   3        8.88       11.78      6.29 o 
   8   6   3        2.78       -3.09      7.82 o 
  -8   7   3       37.26       33.39     10.75 o 
  -7   7   3       16.09       23.41      6.97 o 
  -6   7   3        2.52        1.21      3.89 o 
  -5   7   3      117.25      119.11      7.22 o 
  -4   7   3       84.97       99.16      6.19 o 
  -3   7   3      267.39      242.20      7.48 o 
  -2   7   3      551.81      600.54      8.24 o 
  -1   7   3       42.54       45.39      2.46 o 
   0   7   3       69.87       76.24      2.83 o 
   1   7   3       61.33       59.85      3.10 o 
   2   7   3     1802.40     1925.33     20.06 o 
   3   7   3      178.30      183.12      6.33 o 
   4   7   3      137.46      139.56      5.49 o 
   5   7   3      155.26      157.35      6.12 o 
   6   7   3      328.10      333.58     10.20 o 
   7   7   3       38.05       29.55      7.17 o 
   8   7   3        4.78        4.85      8.39 o 
  -8   8   3       26.35       38.00     10.91 o 
  -7   8   3        9.15        3.61      6.00 o 
  -6   8   3      127.76      127.90      6.77 o 
  -5   8   3      169.66      184.35      7.24 o 
  -4   8   3      497.51      458.74     11.34 o 
  -3   8   3       39.82       33.51      3.75 o 
  -2   8   3       27.33       33.38      2.29 o 
  -1   8   3      176.85      167.41      3.66 o 
   0   8   3      221.62      201.88      4.66 o 
   1   8   3     1651.59     1665.46     20.35 o 
   2   8   3      149.02      145.31      3.77 o 
   3   8   3        7.24       12.61      1.95 o 
   4   8   3      571.32      551.99      9.91 o 
   5   8   3      514.19      531.10     10.61 o 
   6   8   3      546.69      591.34     15.82 o 
   7   8   3        2.94       -0.33      5.63 o 
   8   8   3        2.58       -0.32      8.05 o 
  -8   9   3        2.98       15.25      7.26 o 
  -7   9   3       12.56       13.04      4.50 o 
  -6   9   3        0.19       -3.61      3.33 o 
  -5   9   3      128.99      137.05      6.53 o 
  -4   9   3      123.26      126.95      6.46 o 
  -3   9   3      483.85      458.91     11.04 o 
  -2   9   3       42.30       35.92      2.58 o 
  -1   9   3       60.82       59.57      2.31 o 
   0   9   3      228.06      262.67      5.40 o 
   1   9   3     1300.39     1332.94     16.01 o 
   2   9   3      224.34      212.25      4.54 o 
   3   9   3       54.71       53.89      2.85 o 
   4   9   3      140.16      145.51      5.19 o 
   5   9   3       24.67       26.38      3.51 o 
   6   9   3        1.61        5.35      5.11 o 
   7   9   3       22.88       23.89      6.00 o 
  -8  10   3      342.35      375.37     18.12 o 
  -7  10   3      117.09      120.94      8.50 o 
  -6  10   3       75.40       75.29      5.99 o 
  -5  10   3      799.05      805.92     17.37 o 
  -4  10   3      389.80      401.27     11.05 o 
  -3  10   3       60.25       74.09      3.72 o 
  -2  10   3      166.22      161.54      5.16 o 
  -1  10   3      354.30      398.86      6.41 o 
   0  10   3     1209.28     1211.23     15.09 o 
   1  10   3      940.15     1029.44     13.30 o 
   2  10   3      235.45      252.93      6.02 o 
   3  10   3       67.18       70.74      3.16 o 
   4  10   3      147.19      166.42      5.50 o 
   5  10   3      194.37      199.00      7.61 o 
   6  10   3        1.53        3.16      5.26 o 
   7  10   3       77.28       71.55      7.81 o 
  -8  11   3        0.75        1.47      6.95 o 
  -7  11   3       68.33       73.22      7.67 o 
  -6  11   3       55.91       58.27      5.69 o 
  -5  11   3       18.23       18.33      4.40 o 
  -4  11   3      201.55      202.71      8.29 o 
  -3  11   3      659.06      640.19      9.52 o 
  -2  11   3      518.57      478.52      7.22 o 
  -1  11   3     2040.40     2126.85     22.33 o 
   0  11   3      111.64      129.38      4.08 o 
   1  11   3     1128.21     1083.54     15.51 o 
   2  11   3      122.19      133.81      4.77 o 
   3  11   3       28.14       19.22      3.04 o 
   4  11   3      133.06      131.52      5.95 o 
   5  11   3      333.09      317.93      9.46 o 
   6  11   3       31.18       30.14      8.87 o 
   7  11   3       75.12       72.62      7.88 o 
  -7  12   3       92.29       81.84      6.96 o 
  -6  12   3       85.07       68.28      6.14 o 
  -5  12   3       27.39       32.34      5.21 o 
  -4  12   3       11.99       24.28      6.86 o 
  -3  12   3       34.06       30.72      2.93 o 
  -2  12   3       58.63       56.42      3.10 o 
  -1  12   3     1000.61     1042.63     12.83 o 
   0  12   3        4.21        8.44      2.40 o 
   1  12   3      315.01      340.03      7.45 o 
   2  12   3        0.02        2.91      1.58 o 
   3  12   3        0.84       -2.63      1.75 o 
   4  12   3        0.68        1.41      2.89 o 
   5  12   3       79.99       88.98      8.87 o 
   6  12   3        3.92       10.01      7.64 o 
   7  12   3        0.10        8.18      5.97 o 
  -7  13   3      197.86      220.88     10.17 o 
  -6  13   3       89.54       97.87      6.96 o 
  -5  13   3       40.27       38.88      5.50 o 
  -4  13   3      728.25      729.43     16.48 o 
  -3  13   3      220.06      213.45      8.31 o 
  -2  13   3      485.07      495.50      9.03 o 
  -1  13   3      262.80      267.89      5.67 o 
   0  13   3      228.98      252.05      7.20 o 
   1  13   3     2113.88     2090.06     26.60 o 
   2  13   3       37.19       38.22      3.41 o 
   3  13   3      922.41      877.37     16.15 o 
   4  13   3      672.95      644.22     13.35 o 
   5  13   3        4.09        5.43      3.56 o 
   6  13   3       88.95       83.17      9.18 o 
   7  13   3       78.38       82.93     10.11 o 
  -7  14   3       10.88       16.42      5.38 o 
  -6  14   3        3.21       -0.16      4.51 o 
  -5  14   3       75.35       77.85      6.87 o 
  -4  14   3      129.97      143.59      7.84 o 
  -3  14   3      339.10      337.71     10.64 o 
  -2  14   3      169.31      175.69      6.98 o 
  -1  14   3       93.03       88.84      3.62 o 
   0  14   3      100.68      102.21      4.92 o 
   1  14   3      743.40      741.38     12.49 o 
   2  14   3      258.78      253.19      7.49 o 
   3  14   3      145.21      162.06      5.98 o 
   4  14   3      266.21      268.30      8.66 o 
   5  14   3      213.58      220.16     10.20 o 
   6  14   3       28.08       24.43     10.59 o 
   7  14   3        6.29        5.13      5.73 o 
  -7  15   3       51.60       50.16      6.85 o 
  -6  15   3       10.59        8.63      4.88 o 
  -5  15   3       14.35       21.27      5.20 o 
  -4  15   3       74.13       68.07      6.97 o 
  -3  15   3       97.08      107.94      7.15 o 
  -2  15   3      469.13      455.31      9.71 o 
  -1  15   3       23.52       22.18      2.71 o 
   0  15   3      319.16      331.30      8.78 o 
   1  15   3       21.12       27.05      3.11 o 
   2  15   3        0.46        0.34      2.81 o 
   3  15   3      251.04      259.18     11.60 o 
   4  15   3       29.02       26.40      3.77 o 
   5  15   3      201.48      215.78     11.99 o 
   6  15   3       21.80       34.27      7.47 o 
   7  15   3       14.84       17.21      7.12 o 
  -7  16   3        6.16        6.32      5.23 o 
  -6  16   3       37.50       30.36      6.19 o 
  -5  16   3       69.04       74.24      7.91 o 
  -4  16   3       23.02       16.50      4.68 o 
  -3  16   3       63.17       66.54      6.09 o 
  -2  16   3      412.96      404.03      8.85 o 
  -1  16   3      153.40      148.43      6.13 o 
   0  16   3        0.32       -0.81      2.63 o 
   1  16   3     1092.21     1027.81     18.71 o 
   2  16   3       14.83       15.61      3.43 o 
   3  16   3      107.80      109.77      5.47 o 
   4  16   3      283.92      280.34      8.36 o 
   5  16   3       80.19       90.96      9.26 o 
   6  16   3       14.44       15.89      6.71 o 
  -7  17   3      157.90      179.91     15.48 o 
  -6  17   3       43.04       48.95      6.92 o 
  -5  17   3       33.97       30.46      6.14 o 
  -4  17   3      134.13      124.86      8.12 o 
  -3  17   3       60.93       70.62      6.47 o 
  -2  17   3       15.24       15.84      3.40 o 
  -1  17   3      330.82      321.00      9.53 o 
   0  17   3      120.57      130.77      9.20 o 
   1  17   3       37.20       33.36      4.61 o 
   2  17   3     1337.36     1303.84     24.02 o 
   3  17   3      938.61      867.79     14.91 o 
   4  17   3       23.37       21.79      4.10 o 
   5  17   3       14.50       14.51      6.25 o 
   6  17   3      106.25      104.91     14.58 o 
  -6  18   3       47.72       63.15      9.31 o 
  -5  18   3       13.02        6.14      4.92 o 
  -4  18   3      111.85       91.35      7.46 o 
  -3  18   3      488.88      442.21     13.51 o 
  -2  18   3       50.04       62.72      4.48 o 
  -1  18   3       18.23       27.61      4.39 o 
   0  18   3     2012.64     1921.34     34.72 o 
   1  18   3      308.63      316.81      9.95 o 
   2  18   3      181.17      181.11      7.83 o 
   3  18   3        2.87        3.89      3.51 o 
   4  18   3       36.79       28.28      4.32 o 
   5  18   3        0.06        6.81      5.80 o 
   6  18   3        3.26        3.28      6.22 o 
  -6  19   3      160.68      154.93     16.23 o 
  -5  19   3       28.50       32.66      6.31 o 
  -4  19   3       98.00       92.64      8.39 o 
  -3  19   3        3.87        2.63      4.20 o 
  -2  19   3      178.30      170.98      7.27 o 
  -1  19   3      664.45      571.48     17.26 o 
   0  19   3      407.69      426.69     13.81 o 
   1  19   3      361.64      368.36     11.01 o 
   2  19   3      204.80      174.87      7.36 o 
   3  19   3       90.37       89.07      6.03 o 
   4  19   3       49.98       44.43      6.28 o 
   5  19   3       27.94       40.38      7.61 o 
   6  19   3        4.87       -0.20      6.33 o 
  -6  20   3      203.98      198.80     11.62 o 
  -5  20   3       21.48       16.43      5.91 o 
  -4  20   3      100.84       91.90      7.92 o 
  -3  20   3      227.98      267.33     13.02 o 
  -2  20   3      269.91      240.33     10.60 o 
  -1  20   3       87.77       93.67      6.88 o 
   0  20   3       29.99       33.85      5.74 o 
   1  20   3        3.47        5.18      4.68 o 
   2  20   3      104.54      113.38      6.50 o 
   3  20   3        1.78        2.74      3.72 o 
   4  20   3        1.25       -5.52      3.68 o 
   5  20   3       10.01       19.81      6.74 o 
  -5  21   3       50.90       43.42      7.22 o 
  -4  21   3       55.88       61.36      7.31 o 
  -3  21   3       34.43       33.56      7.13 o 
  -2  21   3       96.66      104.74      7.98 o 
  -1  21   3      270.05      243.90     12.31 o 
   0  21   3       16.13        4.48      4.66 o 
   1  21   3      273.01      265.65     11.90 o 
   2  21   3        3.63        3.05      3.45 o 
   3  21   3        7.02        3.03      3.79 o 
   4  21   3        1.70       -1.63      4.19 o 
   5  21   3       18.96       29.99      7.80 o 
  -5  22   3        4.12       10.07      6.06 o 
  -4  22   3      156.16      142.33     16.67 o 
  -3  22   3        2.50        4.10      4.89 o 
  -2  22   3       13.98        6.93      4.79 o 
  -1  22   3        0.21        2.45      3.97 o 
   0  22   3       39.64       40.92      6.52 o 
   1  22   3        5.20        5.88      4.85 o 
   2  22   3        1.38        0.51      3.98 o 
   3  22   3       36.34       35.28      5.13 o 
   4  22   3       41.33       52.66      8.21 o 
   5  22   3       52.01       50.99      8.81 o 
  -5  23   3      120.79      116.85      9.92 o 
  -4  23   3       25.63       20.00     13.73 o 
  -3  23   3      116.70      114.94      8.92 o 
  -2  23   3       21.61        9.88      5.64 o 
  -1  23   3       32.50       17.17      5.18 o 
   0  23   3       28.96       17.40      5.64 o 
   1  23   3        2.28        3.41      5.15 o 
   2  23   3        7.14        7.43      5.36 o 
   3  23   3        0.19       -0.66      4.35 o 
   4  23   3       18.53        6.93      6.14 o 
  -4  24   3       37.35       22.80      6.43 o 
  -3  24   3       10.05        7.23      5.35 o 
  -2  24   3        3.12       -5.12      5.02 o 
  -1  24   3       15.79       27.58     14.00 o 
   0  24   3       11.81       13.71      7.91 o 
   1  24   3       20.44       31.84      6.47 o 
   2  24   3        1.87        0.38      4.48 o 
   3  24   3       23.54        9.83      6.07 o 
   4  24   3      164.71      191.00     12.84 o 
  -4  25   3       21.43       28.07      7.07 o 
  -3  25   3        1.70        0.24      5.29 o 
  -2  25   3       17.84       10.09      6.85 o 
  -1  25   3        6.54        1.92      6.22 o 
   0  25   3       82.39       77.79     12.50 o 
   1  25   3        2.05       11.37      5.87 o 
   2  25   3        0.62       -1.18      4.88 o 
   3  25   3        0.21        5.28      6.11 o 
  -3  26   3       46.21       49.28      8.78 o 
  -2  26   3       24.04       38.90     17.88 o 
  -1  26   3        0.57        4.36      6.66 o 
   0  26   3       30.10       46.75      7.73 o 
   1  26   3       15.09       28.96      7.23 o 
   2  26   3       11.75       21.32      5.85 o 
   3  26   3       73.25       77.87      9.85 o 
  -2  27   3       38.72       48.16     10.41 o 
  -1  27   3        1.02        2.57      7.11 o 
   0  27   3       78.97      110.74     12.77 o 
   1  27   3       28.34       42.63      8.23 o 
   2  27   3        4.12       -2.86      5.50 o 
  -1  28   3        0.18       18.04     12.49 o 
   0  28   3        1.80       -7.28      6.56 o 
  -8   0   4        5.46       -2.33     11.76 o 
  -6   0   4      966.98      883.85     40.59 o 
  -4   0   4       68.93      114.76     21.53 o 
  -2   0   4      187.65      181.06      6.02 o 
   0   0   4      223.84      220.95      7.12 o 
   2   0   4       40.63       34.08      3.04 o 
   4   0   4        0.24        2.48      3.66 o 
   6   0   4        1.53       14.91      9.08 o 
   8   0   4       23.87       16.48     11.41 o 
  -8   1   4      258.85      248.94     28.21 o 
  -7   1   4       37.18       32.70      8.98 o 
  -6   1   4       30.27       37.73      8.44 o 
  -5   1   4       14.15       14.68      3.11 o 
  -4   1   4     5281.40     5263.55     53.82 o 
  -3   1   4     5931.04     5744.29     63.34 o 
  -2   1   4       37.48       44.25      2.41 o 
  -1   1   4      193.31      206.15      4.36 o 
   0   1   4      477.58      457.90      6.12 o 
   1   1   4     1858.67     2021.37     27.72 o 
   2   1   4      654.27      681.97     10.57 o 
   3   1   4      810.93      756.68     11.03 o 
   4   1   4       10.03       19.13      3.35 o 
   5   1   4      601.55      594.99     13.53 o 
   6   1   4      203.83      214.36     13.23 o 
   7   1   4       12.11       21.67      6.38 o 
   8   1   4        8.67       -3.04      7.78 o 
  -8   2   4      260.21      253.36     19.27 o 
  -7   2   4       39.44       29.04     12.52 o 
  -6   2   4      516.87      503.49     20.98 o 
  -5   2   4        1.05       -2.69      2.67 o 
  -4   2   4      151.48      157.66      6.92 o 
  -3   2   4     1402.96     1478.26     19.02 o 
  -2   2   4        7.07       11.65      2.48 o 
  -1   2   4      825.73      845.07     14.21 o 
   0   2   4      849.35      855.39      9.73 o 
   1   2   4      435.39      422.63      8.65 o 
   2   2   4      254.88      236.26      6.45 o 
   3   2   4       55.52       54.34      4.05 o 
   4   2   4      101.33       89.11      6.35 o 
   5   2   4      444.66      468.85     12.30 o 
   6   2   4      105.18      114.27     10.62 o 
   7   2   4      275.25      247.15     12.55 o 
   8   2   4        3.76       19.82      8.97 o 
  -8   3   4        7.67       17.15      9.82 o 
  -7   3   4       18.02       22.82      8.79 o 
  -6   3   4        5.35        3.84      5.02 o 
  -5   3   4        5.32        4.25      2.81 o 
  -4   3   4      803.64      808.08     13.52 o 
  -3   3   4     2864.61     2918.38     35.06 o 
  -2   3   4     2781.01     2687.91     35.74 o 
  -1   3   4     1012.08      951.91     11.98 o 
   0   3   4       72.37       76.78      3.22 o 
   1   3   4     1351.79     1308.28     19.32 o 
   2   3   4      193.99      226.71      5.49 o 
   3   3   4        0.01       -0.77      1.85 o 
   4   3   4       18.46       21.30      3.27 o 
   5   3   4       56.93       77.36      6.79 o 
   6   3   4       42.99       44.84      5.52 o 
   7   3   4      186.52      186.04     11.32 o 
   8   3   4       16.29       13.16     12.64 o 
  -8   4   4        1.85       14.85      9.68 o 
  -7   4   4       56.25       47.80     10.63 o 
  -6   4   4       56.54       66.37      7.78 o 
  -5   4   4      131.83      134.57      6.27 o 
  -4   4   4      112.61      128.39      8.84 o 
  -3   4   4      113.74      128.00      4.81 o 
  -2   4   4      241.27      267.69      7.17 o 
  -1   4   4     1687.08     1752.35     24.14 o 
   0   4   4       10.41       11.25      1.91 o 
   1   4   4      103.90      134.38      5.32 o 
   2   4   4     1814.44     1943.44     21.59 o 
   3   4   4       62.06       92.20      5.18 o 
   4   4   4      140.70      138.96      9.90 o 
   5   4   4       80.54       96.79      6.02 o 
   6   4   4       96.00       92.44      6.76 o 
   7   4   4       37.14       37.90      7.20 o 
   8   4   4       18.13       15.31      8.90 o 
  -8   5   4       63.31       51.46     11.77 o 
  -7   5   4       41.95       59.43     10.84 o 
  -6   5   4      728.04      723.59     14.52 o 
  -5   5   4      141.54      163.16      7.12 o 
  -4   5   4       80.09       66.13      4.21 o 
  -3   5   4      159.67      163.14      5.61 o 
  -2   5   4       10.27        5.64      2.23 o 
  -1   5   4      329.04      357.17      7.13 o 
   0   5   4     2976.18     3069.62     32.09 o 
   1   5   4     1458.71     1602.22     20.40 o 
   2   5   4      463.53      470.69      6.82 o 
   3   5   4      125.04      124.96      4.00 o 
   4   5   4       93.00       90.39      6.58 o 
   5   5   4        0.06        3.30      3.06 o 
   6   5   4       94.16       99.29      6.99 o 
   7   5   4       13.70       26.40      6.45 o 
   8   5   4      190.17      189.87     19.74 o 
  -8   6   4        3.59       11.94      8.79 o 
  -7   6   4      143.86      140.70     10.93 o 
  -6   6   4        0.36        6.03      3.58 o 
  -5   6   4       88.95       81.63      5.17 o 
  -4   6   4       64.32       66.70      4.83 o 
  -3   6   4      104.00      103.98      5.26 o 
  -2   6   4      211.24      224.01      5.13 o 
  -1   6   4      146.02      146.49      4.53 o 
   0   6   4      102.55      124.42      4.07 o 
   1   6   4      515.24      533.26     10.85 o 
   2   6   4      240.01      278.24      5.50 o 
   3   6   4      122.68      134.05      4.18 o 
   4   6   4       11.99       18.57      2.76 o 
   5   6   4       47.68       43.29      4.50 o 
   6   6   4      325.81      326.71     11.42 o 
   7   6   4       70.58       67.91     10.41 o 
  -8   7   4       10.92       21.63     21.60 o 
  -7   7   4       20.35       33.21      7.11 o 
  -6   7   4       45.16       45.11      5.51 o 
  -5   7   4       35.29       41.11      4.46 o 
  -4   7   4      382.97      393.51      9.89 o 
  -3   7   4      223.54      187.18      6.83 o 
  -2   7   4       41.25       57.48      7.74 o 
  -1   7   4      300.23      317.47      5.61 o 
   0   7   4       26.32       30.11      2.77 o 
   1   7   4      792.90      959.60     22.10 o 
   2   7   4      455.47      477.92      7.13 o 
   3   7   4       24.27       18.98      2.43 o 
   4   7   4      735.09      766.75     12.18 o 
   5   7   4       41.70       36.04      7.82 o 
   6   7   4      281.60      293.73     14.39 o 
   7   7   4      206.94      228.50     18.58 o 
  -8   8   4       15.77       10.16      7.16 o 
  -7   8   4        0.39       -0.66      5.46 o 
  -6   8   4      236.48      225.54      8.68 o 
  -5   8   4      199.51      207.38      7.73 o 
  -4   8   4        4.01        4.31      3.19 o 
  -3   8   4       13.47       15.13      3.44 o 
  -2   8   4       42.20       41.73      2.28 o 
  -1   8   4      397.66      405.27      6.31 o 
   0   8   4     2036.96     2294.12     23.50 o 
   1   8   4       24.49       26.89      2.30 o 
   2   8   4       16.93        8.49      1.61 o 
   3   8   4      254.75      254.02      5.99 o 
   4   8   4      480.61      501.33     10.51 o 
   5   8   4       16.42       12.99      4.16 o 
   6   8   4      144.53      153.60      8.89 o 
   7   8   4       32.70       30.26      8.76 o 
  -8   9   4        0.30        3.47      6.76 o 
  -7   9   4        0.05       -0.93      5.75 o 
  -6   9   4        0.69       -1.93      5.52 o 
  -5   9   4       20.63       25.47      4.13 o 
  -4   9   4      336.43      350.27     10.26 o 
  -3   9   4     1105.85     1058.61     18.92 o 
  -2   9   4       26.21       29.19      1.96 o 
  -1   9   4      338.75      328.27      5.68 o 
   0   9   4       95.99      100.12      3.63 o 
   1   9   4      209.22      212.64      5.76 o 
   2   9   4       22.86       26.06      2.13 o 
   3   9   4       33.61       36.32      2.66 o 
   4   9   4      430.68      409.68      8.57 o 
   5   9   4      435.35      451.44     18.00 o 
   6   9   4      162.44      150.08      9.50 o 
   7   9   4       57.66       58.89     14.24 o 
  -8  10   4       32.94       42.07      9.18 o 
  -7  10   4        0.03        3.11      6.09 o 
  -6  10   4        0.01       -5.18      3.46 o 
  -5  10   4      288.70      272.02     12.22 o 
  -4  10   4      111.90      117.01      6.61 o 
  -3  10   4       59.72       69.23      3.99 o 
  -2  10   4       52.10       71.55      2.56 o 
  -1  10   4     2555.64     2551.03     28.11 o 
   0  10   4       32.69       49.68      2.87 o 
   1  10   4      203.94      231.99      9.72 o 
   2  10   4      145.66      140.68      4.37 o 
   3  10   4      676.03      634.11      9.91 o 
   4  10   4      212.53      209.71      6.24 o 
   5  10   4       49.29       50.79      6.93 o 
   6  10   4       48.66       49.31      7.41 o 
   7  10   4       17.90        9.99     14.44 o 
  -8  11   4        7.69        7.27      7.42 o 
  -7  11   4      377.20      401.00     14.20 o 
  -6  11   4       33.51       27.53      5.38 o 
  -5  11   4        3.20        8.80      4.23 o 
  -4  11   4      111.30      112.10      6.84 o 
  -3  11   4       89.68      100.28      7.46 o 
  -2  11   4      307.75      309.74      5.26 o 
  -1  11   4      540.56      548.51      8.87 o 
   0  11   4      237.70      281.09      6.18 o 
   1  11   4        8.42        2.02      1.73 o 
   2  11   4       57.87       45.97      2.91 o 
   3  11   4       15.48       20.75      2.59 o 
   4  11   4       28.43       23.92      3.59 o 
   5  11   4       17.77       13.83      5.44 o 
   6  11   4       99.48       97.78      9.12 o 
   7  11   4       59.66       74.65     11.71 o 
  -7  12   4       41.78       43.12      6.05 o 
  -6  12   4      214.60      202.96     12.26 o 
  -5  12   4       45.78       51.12      7.19 o 
  -4  12   4       52.37       71.59      6.81 o 
  -3  12   4      320.81      319.68     10.07 o 
  -2  12   4        0.11        3.68      1.53 o 
  -1  12   4      284.11      270.44      6.02 o 
   0  12   4       18.10       15.34      2.86 o 
   1  12   4       16.96       24.81      2.97 o 
   2  12   4       10.60       12.24      2.34 o 
   3  12   4       28.19       35.76      3.11 o 
   4  12   4       96.39       88.27      5.40 o 
   5  12   4      397.73      388.30     14.87 o 
   6  12   4        2.03        4.90      6.71 o 
   7  12   4        0.32       12.14      7.08 o 
  -7  13   4      145.76      133.83     10.61 o 
  -6  13   4       86.59      102.25      7.16 o 
  -5  13   4       70.97       81.33      6.81 o 
  -4  13   4      180.84      170.42     10.43 o 
  -3  13   4      321.09      355.08     10.78 o 
  -2  13   4      233.43      237.63      4.79 o 
  -1  13   4      417.76      416.66      7.76 o 
   0  13   4       57.36       52.88      3.51 o 
   1  13   4       14.81       15.67      2.81 o 
   2  13   4        1.27        1.97      1.92 o 
   3  13   4       91.63       88.08      4.99 o 
   4  13   4      122.82      116.62      6.04 o 
   5  13   4        0.24       -0.69      4.77 o 
   6  13   4       84.28       62.13     10.43 o 
   7  13   4       20.80       23.66      7.79 o 
  -7  14   4        1.00        1.95      4.82 o 
  -6  14   4      162.69      172.36      8.77 o 
  -5  14   4      111.78      107.96     10.04 o 
  -4  14   4      639.50      622.23     15.58 o 
  -3  14   4        6.67        5.09      3.67 o 
  -2  14   4       82.62       95.48      7.53 o 
  -1  14   4      646.98      646.60      9.50 o 
   0  14   4       46.78       47.85      4.06 o 
   1  14   4      315.63      307.77      7.68 o 
   2  14   4      904.49      812.04     14.52 o 
   3  14   4      124.39      128.35      9.74 o 
   4  14   4      242.64      221.33     11.11 o 
   5  14   4        9.85       12.05      5.89 o 
   6  14   4       11.46       11.43      5.97 o 
   7  14   4        0.00       -3.83      5.97 o 
  -7  15   4        0.59       -0.82      4.89 o 
  -6  15   4        0.31        6.35      5.03 o 
  -5  15   4      151.28      147.28      8.76 o 
  -4  15   4       26.29       34.35      5.35 o 
  -3  15   4        2.21        0.39      3.55 o 
  -2  15   4       96.68       95.36      4.72 o 
  -1  15   4      615.50      588.93     10.19 o 
   0  15   4     1833.67     1847.76     27.89 o 
   1  15   4      579.85      568.95     11.18 o 
   2  15   4      799.22      770.28     14.26 o 
   3  15   4      495.54      477.62     11.29 o 
   4  15   4        4.13        5.62      5.03 o 
   5  15   4       76.17       79.17     11.44 o 
   6  15   4       27.42       25.71      7.32 o 
  -7  16   4       12.42       17.06      5.77 o 
  -6  16   4       67.43       56.66      9.67 o 
  -5  16   4        7.11       11.75      4.76 o 
  -4  16   4        0.34       -5.03      3.93 o 
  -3  16   4      155.76      147.59      8.18 o 
  -2  16   4      352.97      333.04      9.07 o 
  -1  16   4       21.86       17.55      4.03 o 
   0  16   4      862.60      887.08     16.58 o 
   1  16   4      297.77      283.17      9.55 o 
   2  16   4      167.52      185.23      7.14 o 
   3  16   4      452.67      432.49     11.03 o 
   4  16   4       54.64       51.72      6.03 o 
   5  16   4        8.14       -0.35      7.87 o 
   6  16   4       72.27       85.78      9.73 o 
  -6  17   4       84.34       86.24      8.27 o 
  -5  17   4        9.08       15.46      5.21 o 
  -4  17   4      178.82      178.77      9.46 o 
  -3  17   4       11.74       18.73      4.90 o 
  -2  17   4      762.84      738.79     12.87 o 
  -1  17   4        6.73        5.41      3.18 o 
   0  17   4        0.15       -2.05      3.61 o 
   1  17   4      401.99      396.02     13.48 o 
   2  17   4        1.83       13.96      3.59 o 
   3  17   4       35.64       34.17      4.55 o 
   4  17   4       75.27       78.78      7.04 o 
   5  17   4        4.55        2.26      5.69 o 
   6  17   4       51.23       60.39      9.16 o 
  -6  18   4       10.00       20.24      9.63 o 
  -5  18   4       61.01       56.62      7.35 o 
  -4  18   4        0.29        2.01      4.32 o 
  -3  18   4      357.74      323.61     22.14 o 
  -2  18   4       19.91       11.17      5.25 o 
  -1  18   4      926.95      884.09     16.13 o 
   0  18   4     1016.39     1016.47     22.56 o 
   1  18   4        0.19       -4.75      3.17 o 
   2  18   4       14.50       19.40      3.94 o 
   3  18   4      149.27      161.16     10.04 o 
   4  18   4      316.62      339.39     12.18 o 
   5  18   4       16.18       17.37      6.68 o 
   6  18   4       58.99       46.63      8.46 o 
  -6  19   4       35.19       38.70      8.75 o 
  -5  19   4      256.36      277.01     12.33 o 
  -4  19   4      340.68      367.52     13.19 o 
  -3  19   4        0.96        0.80      4.23 o 
  -2  19   4      187.71      168.77     10.41 o 
  -1  19   4        6.19       -1.52      3.35 o 
   0  19   4      237.45      240.24     21.61 o 
   1  19   4      572.85      482.85     12.76 o 
   2  19   4       19.98       29.06      4.33 o 
   3  19   4       40.76       33.05      4.70 o 
   4  19   4        2.51        2.43      4.70 o 
   5  19   4        1.71       11.17      8.04 o 
  -6  20   4       24.18       15.39      6.35 o 
  -5  20   4        0.37        0.49      5.31 o 
  -4  20   4        1.79        2.55      4.76 o 
  -3  20   4       12.40        6.13      4.78 o 
  -2  20   4       12.97        8.72      5.18 o 
  -1  20   4       17.02       24.16      5.82 o 
   0  20   4      118.05      112.39      8.10 o 
   1  20   4        1.23       -0.42      4.27 o 
   2  20   4        1.06        6.10      3.48 o 
   3  20   4       27.91       31.71      4.87 o 
   4  20   4       40.25       39.13      9.04 o 
   5  20   4       42.69       36.51     10.65 o 
  -5  21   4        8.90        4.64      5.61 o 
  -4  21   4       13.15       20.04      5.56 o 
  -3  21   4      143.12      118.42      9.26 o 
  -2  21   4       37.88       50.25      7.34 o 
  -1  21   4        0.43       -0.81      3.76 o 
   0  21   4       11.69        9.26      4.81 o 
   1  21   4      196.36      179.12     19.00 o 
   2  21   4        8.16        6.34      3.90 o 
   3  21   4       45.02       44.85      5.47 o 
   4  21   4        1.41        5.49      5.53 o 
   5  21   4      111.47      112.98     10.90 o 
  -5  22   4       12.53       13.80      6.32 o 
  -4  22   4        3.57        9.54      5.42 o 
  -3  22   4       68.47       67.00      7.61 o 
  -2  22   4       74.28       53.29      9.38 o 
  -1  22   4      299.51      274.31     10.45 o 
   0  22   4       14.29        8.57      9.90 o 
   1  22   4        8.26       13.46      5.36 o 
   2  22   4        2.70       -2.40      4.06 o 
   3  22   4       11.19       14.67      5.14 o 
   4  22   4       11.49       16.10      6.88 o 
  -4  23   4        3.73       -2.63      4.91 o 
  -3  23   4        2.55        3.27      5.09 o 
  -2  23   4        0.23        0.86      5.74 o 
  -1  23   4        0.81        2.96      6.57 o 
   0  23   4        4.86        4.59      5.08 o 
   1  23   4       11.73       14.86      5.92 o 
   2  23   4       50.54       56.30      6.64 o 
   3  23   4       85.78       94.21     12.42 o 
   4  23   4        1.84        1.99      6.44 o 
  -4  24   4        2.73        8.90      9.77 o 
  -3  24   4       46.08       54.49      8.75 o 
  -2  24   4       21.21       22.06      7.92 o 
  -1  24   4        1.35        4.51      6.52 o 
   0  24   4        6.58       -0.05      5.16 o 
   1  24   4       89.38       70.40      8.31 o 
   2  24   4      205.29      200.47     10.44 o 
   3  24   4        1.61        1.70      6.15 o 
  -3  25   4        8.27       12.67      6.68 o 
  -2  25   4        7.40        5.18      6.94 o 
  -1  25   4        0.05        0.39      6.79 o 
   0  25   4       48.33       67.26      8.21 o 
   1  25   4       40.18       41.72      7.74 o 
   2  25   4      156.62      203.75     10.76 o 
   3  25   4        0.50       -3.88      7.53 o 
  -3  26   4       12.75       10.46      7.92 o 
  -2  26   4       85.54       86.03     12.18 o 
  -1  26   4       11.91        9.14      7.90 o 
   0  26   4       43.89       71.29     10.48 o 
   1  26   4       32.35       36.81      7.68 o 
   2  26   4       95.83       93.22      9.56 o 
  -2  27   4       10.18        2.64      7.63 o 
  -1  27   4       44.25       24.78      9.14 o 
   0  27   4       32.47       59.75     15.43 o 
   1  27   4       34.80       22.85      7.60 o 
  -7   0   5       39.59       45.60     13.45 o 
  -5   0   5      951.37      917.16     39.25 o 
  -3   0   5     4107.60     4055.92     59.97 o 
  -1   0   5     1237.14     1279.53     58.67 o 
   1   0   5       89.91      109.94     10.19 o 
   3   0   5     2677.79     2732.60     43.33 o 
   5   0   5      244.32      249.24     19.27 o 
   7   0   5      260.90      251.45     22.83 o 
  -8   1   5      265.16      241.89     18.20 o 
  -7   1   5        0.47       -5.21      6.97 o 
  -6   1   5       34.82       25.65      8.10 o 
  -5   1   5        9.80       18.06      6.76 o 
  -4   1   5        0.20       -2.61      1.82 o 
  -3   1   5        0.45       -2.90      3.97 o 
  -2   1   5        2.29        8.08      2.10 o 
  -1   1   5      118.55      105.31      3.40 o 
   0   1   5       53.27       57.89      2.21 o 
   1   1   5      958.09      971.74     13.56 o 
   2   1   5      345.87      379.50      9.26 o 
   3   1   5      980.85      975.79     13.30 o 
   4   1   5       14.12       17.22      2.75 o 
   5   1   5      685.13      656.53     21.90 o 
   6   1   5       42.42       44.40      8.23 o 
   7   1   5       59.69       59.97     13.48 o 
  -8   2   5       65.40       93.08     13.21 o 
  -7   2   5        1.21       -3.65      6.99 o 
  -6   2   5      528.74      584.52     23.45 o 
  -5   2   5      891.07      873.68     17.15 o 
  -4   2   5       36.01       36.48      4.22 o 
  -3   2   5     1794.86     1928.26     24.23 o 
  -2   2   5        5.06        5.81      2.11 o 
  -1   2   5       36.56       37.14      2.68 o 
   0   2   5      185.42      178.06      3.79 o 
   1   2   5     2292.88     2295.56     27.68 o 
   2   2   5       28.57       76.77      7.53 o 
   3   2   5        1.31       -2.85      2.58 o 
   4   2   5       45.02       37.56      3.43 o 
   5   2   5        0.12        1.06      6.32 o 
   6   2   5        3.01       -1.57      5.85 o 
   7   2   5       39.02       50.88      7.82 o 
  -8   3   5       15.40       21.48      9.61 o 
  -7   3   5        0.22       12.89      8.26 o 
  -6   3   5      430.33      430.22     15.92 o 
  -5   3   5        2.14        7.96      3.10 o 
  -4   3   5       12.09       13.97      3.34 o 
  -3   3   5       76.24       91.76      3.62 o 
  -2   3   5        9.12        9.18      2.30 o 
  -1   3   5       14.06        6.13      2.21 o 
   0   3   5      493.52      557.60      8.10 o 
   1   3   5      522.49      580.95     14.20 o 
   2   3   5       91.91      118.28      5.97 o 
   3   3   5     1402.64     1445.91     20.07 o 
   4   3   5       19.10       17.40      3.64 o 
   5   3   5       32.13       46.66      8.41 o 
   6   3   5      202.11      182.64     12.80 o 
   7   3   5        0.14       -5.66      5.34 o 
  -8   4   5       33.45       41.89     11.64 o 
  -7   4   5        2.19        2.15      7.05 o 
  -6   4   5      270.53      266.85     17.29 o 
  -5   4   5      976.87      985.66     16.73 o 
  -4   4   5      169.15      172.49     11.39 o 
  -3   4   5      328.34      306.33      7.10 o 
  -2   4   5      597.39      740.62     11.97 o 
  -1   4   5        0.69       -1.10      1.43 o 
   0   4   5     2367.01     2645.95     30.73 o 
   1   4   5      268.14      287.40      7.58 o 
   2   4   5      759.03      746.09     14.02 o 
   3   4   5      115.35      116.28      4.59 o 
   4   4   5      121.23      144.48      7.81 o 
   5   4   5      112.27      100.29      7.45 o 
   6   4   5      432.95      477.26     29.23 o 
   7   4   5      127.43      128.39     10.32 o 
  -8   5   5       35.80       37.43     12.32 o 
  -7   5   5       78.63       63.74      9.96 o 
  -6   5   5        7.89        7.94      5.03 o 
  -5   5   5       65.65       64.50      5.41 o 
  -4   5   5       10.16       12.53      3.05 o 
  -3   5   5       80.92       91.52      5.06 o 
  -2   5   5      216.75      219.40      6.16 o 
  -1   5   5      187.35      158.13      4.87 o 
   0   5   5     2326.61     2535.66     27.80 o 
   1   5   5       11.66       13.78      2.60 o 
   2   5   5       66.73       97.21      5.41 o 
   3   5   5        0.57        0.72      2.61 o 
   4   5   5      172.26      171.27     12.04 o 
   5   5   5        1.78        3.72      4.25 o 
   6   5   5       14.94       18.74      8.21 o 
   7   5   5      165.57      188.32     16.04 o 
  -8   6   5       53.10       38.83     11.57 o 
  -7   6   5        2.78       10.93      6.19 o 
  -6   6   5        1.31       -2.22      5.99 o 
  -5   6   5      118.89      114.43      5.88 o 
  -4   6   5        0.45       -0.93      2.57 o 
  -3   6   5        2.84        0.28      2.60 o 
  -2   6   5     1563.57     1689.38     22.17 o 
  -1   6   5      249.30      223.14      5.75 o 
   0   6   5      844.03      918.94     13.54 o 
   1   6   5       26.03       32.00      2.78 o 
   2   6   5      801.58      963.31     12.88 o 
   3   6   5       64.33       63.77      3.24 o 
   4   6   5      437.39      419.09     12.70 o 
   5   6   5      236.01      228.95      9.13 o 
   6   6   5       35.38       46.06     10.66 o 
   7   6   5        0.35       -4.76      6.79 o 
  -8   7   5       59.99       57.94     12.21 o 
  -7   7   5       25.28       29.92     12.31 o 
  -6   7   5       55.69       55.99      5.28 o 
  -5   7   5      157.91      156.84      8.38 o 
  -4   7   5       20.10       30.89      3.77 o 
  -3   7   5       59.86       51.17      4.39 o 
  -2   7   5      555.11      594.38      9.11 o 
  -1   7   5      375.80      426.02      8.37 o 
   0   7   5       89.82       90.43      3.48 o 
   1   7   5       88.85       99.25      4.65 o 
   2   7   5      149.21      146.16      4.27 o 
   3   7   5        0.13        1.90      1.72 o 
   4   7   5       65.08       53.00      4.84 o 
   5   7   5      120.28      124.98     10.26 o 
   6   7   5      264.98      244.03     11.94 o 
   7   7   5        0.66        4.11      7.37 o 
  -8   8   5        2.49        2.02      6.84 o 
  -7   8   5       90.72       90.68     10.42 o 
  -6   8   5       16.04       20.60      4.40 o 
  -5   8   5      591.38      587.88     13.01 o 
  -4   8   5       54.64       57.35      5.04 o 
  -3   8   5       30.08       27.56      4.34 o 
  -2   8   5       13.37       11.78      2.94 o 
  -1   8   5       80.18       85.51      4.97 o 
   0   8   5       12.13        7.72      2.09 o 
   1   8   5       78.09       85.99      3.96 o 
   2   8   5      243.15      216.13      5.34 o 
   3   8   5       52.85       36.78      2.58 o 
   4   8   5       10.58        5.89      3.13 o 
   5   8   5       60.34       49.61      5.50 o 
   6   8   5       26.44       24.18      7.56 o 
   7   8   5       20.41       15.56      9.08 o 
  -8   9   5        1.61        5.65      7.20 o 
  -7   9   5      194.82      192.04     12.93 o 
  -6   9   5       41.72       40.31      5.10 o 
  -5   9   5       18.56       17.90      3.99 o 
  -4   9   5      106.59      105.30      7.38 o 
  -3   9   5      663.84      663.84     13.52 o 
  -2   9   5      129.43      136.06      4.86 o 
  -1   9   5       45.73       43.13      2.74 o 
   0   9   5      140.10      140.76      4.40 o 
   1   9   5      530.30      597.81     10.60 o 
   2   9   5        1.96        1.10      1.74 o 
   3   9   5        5.47        7.11      2.03 o 
   4   9   5       12.01       12.38      3.00 o 
   5   9   5       35.29       41.59      5.77 o 
   6   9   5       32.28       25.99      7.85 o 
   7   9   5      169.99      143.69     17.41 o 
  -8  10   5       12.53       19.68      8.27 o 
  -7  10   5       30.49       27.58      7.33 o 
  -6  10   5        0.33        0.11      3.83 o 
  -5  10   5       10.28       -0.43      3.51 o 
  -4  10   5       80.11       82.76      6.12 o 
  -3  10   5      680.79      660.41     13.67 o 
  -2  10   5        0.01        1.53      1.76 o 
  -1  10   5        4.12        3.52      1.66 o 
   0  10   5       19.57       25.59      2.57 o 
   1  10   5       98.75      111.05      4.19 o 
   2  10   5     1368.35     1238.54     18.30 o 
   3  10   5     1054.49      969.51     12.90 o 
   4  10   5        6.25        9.31      5.08 o 
   5  10   5        4.80        3.10      4.97 o 
   6  10   5        0.49       -3.89      5.08 o 
   7  10   5       36.32       21.69     16.48 o 
  -7  11   5       41.14       36.37      8.21 o 
  -6  11   5       23.28       21.52      4.70 o 
  -5  11   5       42.43       47.73      5.15 o 
  -4  11   5        0.02        0.19      3.45 o 
  -3  11   5      251.61      255.25      7.36 o 
  -2  11   5        3.04        4.30      1.74 o 
  -1  11   5      645.03      654.35     10.35 o 
   0  11   5       55.36       53.26      3.28 o 
   1  11   5       85.93       75.41      3.62 o 
   2  11   5       16.57       20.14      2.57 o 
   3  11   5      474.92      461.04      8.62 o 
   4  11   5        6.61        9.25      6.02 o 
   5  11   5       53.21       58.10      7.62 o 
   6  11   5        7.24        4.06      8.53 o 
   7  11   5       83.71       94.35     12.90 o 
  -7  12   5        4.25        5.85      6.55 o 
  -6  12   5        1.10       -5.44      3.63 o 
  -5  12   5        1.30        2.27      3.66 o 
  -4  12   5        0.47       -5.18      3.45 o 
  -3  12   5        8.52       11.08      5.65 o 
  -2  12   5      457.87      432.39      7.20 o 
  -1  12   5      169.57      162.18      5.07 o 
   0  12   5       73.56       64.22      3.60 o 
   1  12   5      205.46      201.61      5.94 o 
   2  12   5      334.91      350.34      7.44 o 
   3  12   5       32.01       28.41      3.10 o 
   4  12   5        4.92        0.19      4.15 o 
   5  12   5       39.85       51.29      7.46 o 
   6  12   5        4.54        3.40      5.67 o 
   7  12   5       39.74       40.66     10.31 o 
  -7  13   5        3.78        7.28      5.72 o 
  -6  13   5      275.80      287.37     14.89 o 
  -5  13   5       98.47       99.73      8.21 o 
  -4  13   5       48.20       52.44      5.72 o 
  -3  13   5       18.88        8.71      3.97 o 
  -2  13   5        4.82        5.66      2.47 o 
  -1  13   5        0.04       -0.48      1.79 o 
   0  13   5      217.79      206.24      6.21 o 
   1  13   5      209.61      216.86      6.23 o 
   2  13   5      213.72      221.64      6.03 o 
   3  13   5      712.67      641.63     17.74 o 
   4  13   5        0.55        5.65      5.07 o 
   5  13   5        0.56       -1.08      4.98 o 
   6  13   5       35.79       48.35     11.05 o 
  -7  14   5       14.09       23.65      5.78 o 
  -6  14   5       44.95       44.70      6.06 o 
  -5  14   5      178.14      174.89      9.18 o 
  -4  14   5       26.65       32.99      5.36 o 
  -3  14   5       17.03       15.14      5.35 o 
  -2  14   5      527.52      593.63     11.29 o 
  -1  14   5       63.43       59.69      4.47 o 
   0  14   5      171.47      183.87      6.19 o 
   1  14   5      101.60      102.72      5.12 o 
   2  14   5       25.74       23.84      2.79 o 
   3  14   5      140.18      127.07      9.84 o 
   4  14   5        0.20       -0.17      4.43 o 
   5  14   5        2.43        4.41      5.49 o 
   6  14   5       29.68       23.49      7.62 o 
  -7  15   5      127.33      121.12     12.68 o 
  -6  15   5       16.22       11.10      4.76 o 
  -5  15   5      207.77      223.41     10.53 o 
  -4  15   5      294.24      296.69     11.30 o 
  -3  15   5      719.63      723.63     17.02 o 
  -2  15   5      381.22      377.76      9.07 o 
  -1  15   5     1840.41     1774.82     20.49 o 
   0  15   5      428.71      434.23     10.94 o 
   1  15   5     1110.31     1066.04     17.18 o 
   2  15   5      365.26      354.01      9.52 o 
   3  15   5        0.59       -3.25      3.67 o 
   4  15   5      276.96      269.63     12.68 o 
   5  15   5      213.98      205.97     13.52 o 
   6  15   5       21.59       28.51      7.50 o 
  -7  16   5       34.07       27.19      6.96 o 
  -6  16   5        6.61        8.33      4.97 o 
  -5  16   5       13.55       15.62      5.16 o 
  -4  16   5       58.35       52.11      6.25 o 
  -3  16   5      387.34      391.60     14.37 o 
  -2  16   5     1531.14     1463.66     30.43 o 
  -1  16   5       79.60       84.98      5.12 o 
   0  16   5        0.19       -4.13      2.99 o 
   1  16   5     1608.85     1642.34     23.69 o 
   2  16   5      172.87      196.03      7.42 o 
   3  16   5      100.35      112.91      8.10 o 
   4  16   5       24.92       24.83      5.46 o 
   5  16   5      209.20      213.96     12.57 o 
   6  16   5        0.22       -2.44      6.02 o 
  -6  17   5       13.92       16.67      5.92 o 
  -5  17   5      100.33      103.98      8.30 o 
  -4  17   5        9.33       10.69      4.77 o 
  -3  17   5      538.78      489.34     16.49 o 
  -2  17   5      606.69      590.37     23.06 o 
  -1  17   5      225.48      227.47      7.89 o 
   0  17   5       44.30       46.19      4.74 o 
   1  17   5       73.57       81.65      6.10 o 
   2  17   5      568.28      562.26     12.62 o 
   3  17   5       13.15       10.02      4.44 o 
   4  17   5      253.46      238.50     10.74 o 
   5  17   5        0.38       -7.66      5.10 o 
   6  17   5        7.07       11.83      7.00 o 
  -6  18   5       10.30       14.90      5.84 o 
  -5  18   5       52.00       51.43      7.03 o 
  -4  18   5      175.09      200.32     10.41 o 
  -3  18   5       58.47       59.39      7.65 o 
  -2  18   5        8.11       11.23      5.25 o 
  -1  18   5      207.95      199.37      7.66 o 
   0  18   5      164.21      154.82     12.93 o 
   1  18   5       16.07       18.54      4.29 o 
   2  18   5       31.21       31.04      4.38 o 
   3  18   5       33.23       36.05      8.06 o 
   4  18   5        4.02       -0.19      4.58 o 
   5  18   5       13.33        8.78      7.54 o 
  -6  19   5      134.98      145.64     10.53 o 
  -5  19   5       69.10       78.56      8.24 o 
  -4  19   5        7.12       10.08      5.11 o 
  -3  19   5      102.42      115.71      9.70 o 
  -2  19   5      321.42      297.45     13.32 o 
  -1  19   5        1.63        9.05      3.57 o 
   0  19   5       19.20       13.95      5.01 o 
   1  19   5       78.91       84.60      6.34 o 
   2  19   5        2.30        1.96      3.69 o 
   3  19   5        2.01       -0.39      4.35 o 
   4  19   5        2.06        8.22      4.87 o 
   5  19   5        6.18        3.27      9.17 o 
  -5  20   5       77.43       71.76      8.33 o 
  -4  20   5        7.33       17.09      7.01 o 
  -3  20   5        0.45        1.75      8.11 o 
  -2  20   5      136.10      142.77     11.57 o 
  -1  20   5        0.16        2.43      3.93 o 
   0  20   5        8.85        7.69      4.65 o 
   1  20   5        2.78        2.61      4.52 o 
   2  20   5       19.27       12.32      4.08 o 
   3  20   5      118.50      131.18      8.86 o 
   4  20   5        4.98        2.10      4.67 o 
   5  20   5       38.73       35.10      8.06 o 
  -5  21   5       21.42       41.24      7.33 o 
  -4  21   5       20.13       14.42      5.78 o 
  -3  21   5       27.30       37.67      7.30 o 
  -2  21   5        1.42       -3.51      4.77 o 
  -1  21   5        0.66       -0.56      4.40 o 
   0  21   5        4.96       -3.57      4.69 o 
   1  21   5       58.62       56.81      7.42 o 
   2  21   5        0.53       -2.33      4.07 o 
   3  21   5        1.24        2.79      4.81 o 
   4  21   5      148.14      150.66     11.58 o 
  -5  22   5       27.53       24.53      7.04 o 
  -4  22   5       47.88       39.90      8.03 o 
  -3  22   5        0.01        4.52      5.65 o 
  -2  22   5       23.74       17.07      6.00 o 
  -1  22   5       30.73       20.67      7.69 o 
   0  22   5        6.30        5.18      4.90 o 
   1  22   5      126.81      138.87      9.95 o 
   2  22   5       23.60       18.61      7.23 o 
   3  22   5        5.75        5.74      5.13 o 
   4  22   5       23.39       26.93     10.97 o 
  -4  23   5       14.86       19.02      7.90 o 
  -3  23   5       66.32       58.24      8.74 o 
  -2  23   5       38.05       35.86      7.34 o 
  -1  23   5       61.45       44.18     13.98 o 
   0  23   5       76.60       82.93      8.46 o 
   1  23   5        0.25       -1.57      5.07 o 
   2  23   5       42.03       60.63      8.28 o 
   3  23   5       61.25       73.57      9.28 o 
   4  23   5        3.09        1.31      6.66 o 
  -4  24   5        5.22        8.29      6.52 o 
  -3  24   5       30.73       41.00      8.38 o 
  -2  24   5       10.59       26.21      8.71 o 
  -1  24   5        6.80        2.99      9.23 o 
   0  24   5       66.86       75.28     16.43 o 
   1  24   5       12.30       12.33      6.15 o 
   2  24   5        1.03        6.00      6.12 o 
   3  24   5        1.84        4.41      6.23 o 
  -3  25   5        4.37        3.63      6.38 o 
  -2  25   5       20.46       23.01      8.77 o 
  -1  25   5      137.50      187.26     15.56 o 
   0  25   5      203.05      221.17     18.28 o 
   1  25   5        7.17       15.79      6.72 o 
   2  25   5       48.89       70.39      9.37 o 
  -2  26   5        7.34       12.17      7.70 o 
  -1  26   5       59.15       67.53     11.52 o 
   0  26   5        0.15        0.72      7.41 o 
   1  26   5       58.88       87.23     13.29 o 
   2  26   5       15.20       19.78     10.27 o 
  -1  27   5        0.55        9.77      8.04 o 
   0  27   5       19.58       38.11      9.94 o 
  -8   0   6       39.72       71.22     18.05 o 
  -6   0   6      483.73      385.33     26.15 o 
  -4   0   6       67.17       84.12      6.13 o 
  -2   0   6       33.56       17.71      3.82 o 
   0   0   6     1312.71     1372.97     19.65 o 
   2   0   6      147.79      184.61      9.75 o 
   4   0   6      212.62      192.28     16.63 o 
   6   0   6      216.34      187.22     19.33 o 
  -8   1   6       12.84        2.87      8.56 o 
  -7   1   6      186.86      172.86     18.95 o 
  -6   1   6      220.37      196.63     18.11 o 
  -5   1   6      150.72      139.50     11.32 o 
  -4   1   6       73.96       84.76      6.55 o 
  -3   1   6       27.24       37.45      3.09 o 
  -2   1   6        0.35        6.20      2.22 o 
  -1   1   6      602.87      596.71     11.14 o 
   0   1   6      140.37      118.85      3.31 o 
   1   1   6      710.42      708.34     11.10 o 
   2   1   6        6.11        8.75      2.70 o 
   3   1   6       35.81       40.07      3.29 o 
   4   1   6       78.04       67.06      5.59 o 
   5   1   6       29.02       26.37      6.85 o 
   6   1   6       75.77       79.09     21.63 o 
   7   1   6        0.00       -1.48      7.51 o 
  -8   2   6       54.16       71.85     12.74 o 
  -7   2   6       32.08       28.56      9.56 o 
  -6   2   6      215.54      183.97     14.04 o 
  -5   2   6      311.37      316.00     12.91 o 
  -4   2   6       97.25       94.42      5.54 o 
  -3   2   6       83.49       84.07      3.95 o 
  -2   2   6      143.37      126.57      5.29 o 
  -1   2   6        4.61       -0.15      1.66 o 
   0   2   6      407.39      472.07      6.95 o 
   1   2   6     2329.95     2511.72     30.56 o 
   2   2   6        1.43        8.32      2.83 o 
   3   2   6       35.86       35.37      3.23 o 
   4   2   6      287.17      263.42      9.40 o 
   5   2   6        7.75        1.86      7.98 o 
   6   2   6        0.02        1.90      6.32 o 
   7   2   6      390.09      411.44     20.67 o 
  -8   3   6       40.72       39.50     11.16 o 
  -7   3   6       56.58       38.08      9.95 o 
  -6   3   6      176.22      158.82     14.81 o 
  -5   3   6     1206.33     1164.50     25.77 o 
  -4   3   6       76.50       77.42      5.15 o 
  -3   3   6       55.49       57.94      3.51 o 
  -2   3   6     1203.02     1115.96     24.40 o 
  -1   3   6     1548.38     1524.98     18.47 o 
   0   3   6        4.45       17.66      1.77 o 
   1   3   6       61.12       46.87      3.02 o 
   2   3   6       49.90       60.08      4.41 o 
   3   3   6        1.59        2.63      4.06 o 
   4   3   6      890.59      816.19     17.18 o 
   5   3   6      127.84      148.04     11.23 o 
   6   3   6        3.65        1.54      6.67 o 
   7   3   6       25.43       42.89      7.97 o 
  -8   4   6      218.32      218.75     18.38 o 
  -7   4   6       16.78       20.03     12.03 o 
  -6   4   6       77.30       70.75     13.03 o 
  -5   4   6      325.55      321.64     14.34 o 
  -4   4   6      451.21      435.08     16.21 o 
  -3   4   6      424.21      397.39     11.44 o 
  -2   4   6      285.18      303.01      7.31 o 
  -1   4   6        0.33       11.20      2.02 o 
   0   4   6       13.80       26.65      2.01 o 
   1   4   6     1901.90     1928.58     24.73 o 
   2   4   6        3.96       14.43      3.48 o 
   3   4   6       15.49       17.34      3.62 o 
   4   4   6      161.32      152.36      7.32 o 
   5   4   6      358.29      314.19     18.11 o 
   6   4   6       42.98       43.44      8.46 o 
   7   4   6       21.78       29.65      7.50 o 
  -8   5   6       30.21       30.07     11.10 o 
  -7   5   6      140.50      134.65     11.02 o 
  -6   5   6       14.35       17.24      5.86 o 
  -5   5   6      497.25      498.83     13.06 o 
  -4   5   6     1250.16     1325.99     22.84 o 
  -3   5   6      371.67      383.23      7.80 o 
  -2   5   6       21.92       15.81      2.38 o 
  -1   5   6     1633.25     1650.99     21.36 o 
   0   5   6       15.42       26.44      2.29 o 
   1   5   6      198.82      258.84      7.69 o 
   2   5   6      160.89      120.40      5.71 o 
   3   5   6        2.85        5.07      3.19 o 
   4   5   6       61.73       57.11      5.97 o 
   5   5   6        0.07       -2.91      4.97 o 
   6   5   6        3.63        1.25      5.12 o 
   7   5   6        0.24       13.45      8.36 o 
  -8   6   6      108.83       92.82     14.34 o 
  -7   6   6       25.27       11.38      6.30 o 
  -6   6   6       44.89       42.81      7.21 o 
  -5   6   6       58.68       46.71      5.20 o 
  -4   6   6       54.44       63.06      5.56 o 
  -3   6   6      127.03      137.29      7.80 o 
  -2   6   6     1040.32     1119.19     15.24 o 
  -1   6   6      879.05      852.05     13.48 o 
   0   6   6      206.48      244.39      5.74 o 
   1   6   6      199.85      215.50      6.97 o 
   2   6   6      699.98      666.08     13.72 o 
   3   6   6      101.34      100.23      5.75 o 
   4   6   6      470.04      443.39     13.73 o 
   5   6   6        0.51       -3.44      5.30 o 
   6   6   6        6.59       -4.02      4.91 o 
   7   6   6       49.83       56.67     11.03 o 
  -8   7   6       21.62       10.81     11.59 o 
  -7   7   6        2.54       12.29      6.77 o 
  -6   7   6        1.28        8.83      5.40 o 
  -5   7   6       17.31       10.32      4.14 o 
  -4   7   6       23.30       27.91      5.39 o 
  -3   7   6      151.59      159.86      7.07 o 
  -2   7   6      157.54      180.18      5.43 o 
  -1   7   6      561.51      660.78     11.50 o 
   0   7   6      197.28      243.04      7.32 o 
   1   7   6       56.84       69.94      4.40 o 
   2   7   6      226.07      221.79      7.53 o 
   3   7   6      133.10      129.31      6.36 o 
   4   7   6      460.20      403.83     14.15 o 
   5   7   6      136.76      134.53      9.00 o 
   6   7   6        0.76        2.88      5.28 o 
   7   7   6       22.65       20.76     14.65 o 
  -8   8   6        5.16        4.03      7.52 o 
  -7   8   6        1.14        2.08      5.71 o 
  -6   8   6      143.49      142.29      9.71 o 
  -5   8   6      326.86      335.26     11.24 o 
  -4   8   6       87.58       80.15      5.88 o 
  -3   8   6      135.53      145.10      5.83 o 
  -2   8   6       41.76       41.88      2.90 o 
  -1   8   6       73.92       74.02      4.04 o 
   0   8   6      142.55      158.33      4.90 o 
   1   8   6       49.62       51.93      3.67 o 
   2   8   6        7.76       12.92      2.77 o 
   3   8   6       57.02       49.20      4.17 o 
   4   8   6      290.13      286.24      9.79 o 
   5   8   6        2.75       -2.49      4.33 o 
   6   8   6       14.05       17.87      7.59 o 
   7   8   6       26.81       27.85      9.72 o 
  -7   9   6        6.24        7.77      6.44 o 
  -6   9   6       71.80       81.57      6.31 o 
  -5   9   6      155.50      155.42      8.25 o 
  -4   9   6       16.39       22.09      4.36 o 
  -3   9   6        2.21        1.25      3.34 o 
  -2   9   6        3.03        1.41      1.93 o 
  -1   9   6      126.74      129.08      4.49 o 
   0   9   6      836.92      881.40     13.56 o 
   1   9   6       45.11       48.65      6.80 o 
   2   9   6      139.63      145.39      5.68 o 
   3   9   6       73.31       63.64      4.26 o 
   4   9   6      566.98      528.29     13.34 o 
   5   9   6       52.82       57.83      7.02 o 
   6   9   6       14.48        3.10      6.98 o 
   7   9   6       15.78        5.88      8.21 o 
  -7  10   6       10.07        6.44      6.49 o 
  -6  10   6       54.95       54.81      5.80 o 
  -5  10   6        3.20        1.32      4.08 o 
  -4  10   6        0.18        5.69      2.92 o 
  -3  10   6       69.02       83.16      5.43 o 
  -2  10   6        0.86       12.16      2.28 o 
  -1  10   6        7.27       15.46      2.47 o 
   0  10   6       17.22       16.15      2.33 o 
   1  10   6        7.62        7.82      2.41 o 
   2  10   6      473.72      469.56     11.40 o 
   3  10   6      193.48      177.05      7.15 o 
   4  10   6      123.13      119.69      6.15 o 
   5  10   6      680.39      666.63     58.67 o 
   6  10   6      104.41       95.20     23.44 o 
   7  10   6       17.70       29.38      9.53 o 
  -7  11   6       42.41       41.69      8.30 o 
  -6  11   6       63.60       58.77      6.07 o 
  -5  11   6        0.40       -0.23      3.57 o 
  -4  11   6        1.63        2.77      4.11 o 
  -3  11   6      200.37      214.60      8.02 o 
  -2  11   6       31.49       32.07      2.93 o 
  -1  11   6      324.71      309.75      6.99 o 
   0  11   6       80.71       75.27      3.61 o 
   1  11   6      187.30      186.92      5.69 o 
   2  11   6       48.95       57.39      4.45 o 
   3  11   6      429.85      405.70     11.51 o 
   4  11   6      271.49      235.25     11.64 o 
   5  11   6       93.79       90.88      8.86 o 
   6  11   6       31.57       32.40      9.33 o 
  -7  12   6        7.31        9.38      6.69 o 
  -6  12   6        7.20        2.50      4.22 o 
  -5  12   6        1.17       -3.17      3.64 o 
  -4  12   6        2.11       12.06      5.01 o 
  -3  12   6      191.70      191.61      7.72 o 
  -2  12   6      110.54      118.76      5.74 o 
  -1  12   6        1.79        1.80      1.70 o 
   0  12   6        2.90        5.41      2.35 o 
   1  12   6     1606.98     1590.96     21.45 o 
   2  12   6       50.34       46.25      4.18 o 
   3  12   6       23.42       25.99      3.79 o 
   4  12   6        8.54        5.13      5.12 o 
   5  12   6        0.13        6.28      8.22 o 
   6  12   6       22.58       36.38     14.73 o 
  -7  13   6        4.42        8.48      6.96 o 
  -6  13   6        2.95       -1.33      4.30 o 
  -5  13   6       10.81       17.15      4.47 o 
  -4  13   6       93.90       87.58      7.91 o 
  -3  13   6       12.54        5.54      4.41 o 
  -2  13   6       17.14       14.44      2.54 o 
  -1  13   6       19.04       17.00      3.34 o 
   0  13   6      302.11      311.39      6.95 o 
   1  13   6       37.66       36.31      3.16 o 
   2  13   6       40.44       46.76      4.10 o 
   3  13   6       18.33       11.86      5.02 o 
   4  13   6      118.45      128.16      9.50 o 
   5  13   6      306.49      312.15     14.43 o 
   6  13   6       29.30       43.07      8.22 o 
  -7  14   6       29.43       30.76     13.14 o 
  -6  14   6        2.99        1.45      4.50 o 
  -5  14   6      113.28      115.66      8.25 o 
  -4  14   6      301.34      285.64     12.74 o 
  -3  14   6      885.11      821.67     21.03 o 
  -2  14   6        1.24        3.96      4.24 o 
  -1  14   6      321.34      294.77      7.31 o 
   0  14   6      305.74      306.39      7.55 o 
   1  14   6      388.04      376.86      8.68 o 
   2  14   6        9.01        9.09      3.10 o 
   3  14   6      593.78      557.39     22.85 o 
   4  14   6        3.30       10.44      5.31 o 
   5  14   6       73.88       63.06      8.32 o 
   6  14   6       29.64       33.15      7.98 o 
  -7  15   6       26.99       25.79     10.23 o 
  -6  15   6       17.54       17.56      5.41 o 
  -5  15   6       15.52       25.60      5.93 o 
  -4  15   6     1325.33     1385.83     30.75 o 
  -3  15   6      112.02       91.17     11.59 o 
  -2  15   6       62.38       67.08      7.08 o 
  -1  15   6        0.59       -0.16      2.17 o 
   0  15   6       61.29       56.92      4.01 o 
   1  15   6      401.62      417.74     15.14 o 
   2  15   6       23.12       42.57      5.41 o 
   3  15   6      165.87      166.43     10.15 o 
   4  15   6        0.08       -2.13      4.87 o 
   5  15   6       52.61       45.67      7.79 o 
   6  15   6       41.16       35.54      9.64 o 
  -6  16   6      135.19      138.07      8.85 o 
  -5  16   6       29.10       33.50      8.60 o 
  -4  16   6      138.82      144.90     10.09 o 
  -3  16   6       44.64       49.65      7.27 o 
  -2  16   6      902.80      868.84     22.08 o 
  -1  16   6       33.83       31.18      4.05 o 
   0  16   6     2034.27     2054.71     28.12 o 
   1  16   6      141.54      134.04      6.27 o 
   2  16   6     1529.86     1473.23     26.37 o 
   3  16   6       68.21       60.14      6.34 o 
   4  16   6       46.12       44.78      7.34 o 
   5  16   6        0.23        0.48      5.77 o 
   6  16   6       23.79       19.20      7.70 o 
  -6  17   6      159.46      171.73      9.72 o 
  -5  17   6       13.45        9.92      5.87 o 
  -4  17   6      216.13      194.78     11.63 o 
  -3  17   6      106.70      120.44      9.55 o 
  -2  17   6      110.01      113.11      8.77 o 
  -1  17   6      907.05      912.10     16.53 o 
   0  17   6        0.93       -1.68      3.48 o 
   1  17   6       36.69       44.02      5.29 o 
   2  17   6      148.10      143.22      8.07 o 
   3  17   6      162.77      176.02      9.18 o 
   4  17   6        0.53       -6.10      4.31 o 
   5  17   6       38.47       52.41      8.58 o 
  -6  18   6        3.64        1.89      5.06 o 
  -5  18   6        6.97        5.09      5.87 o 
  -4  18   6      186.71      178.82     11.48 o 
  -3  18   6        1.10       -6.22      4.66 o 
  -2  18   6      150.85      154.84     10.08 o 
  -1  18   6      413.74      433.22     11.08 o 
   0  18   6       11.11        6.23      3.88 o 
   1  18   6       87.82      111.82      8.86 o 
   2  18   6        0.33        1.95      3.98 o 
   3  18   6        2.05        6.84      4.71 o 
   4  18   6      107.59      134.96      9.16 o 
   5  18   6      119.37      131.85     11.50 o 
  -6  19   6        9.03        9.27      7.13 o 
  -5  19   6        0.36       -0.50      5.99 o 
  -4  19   6        0.02        5.22      5.54 o 
  -3  19   6      101.80      107.05     17.79 o 
  -2  19   6       58.25       55.84      7.63 o 
  -1  19   6      374.45      376.67     10.75 o 
   0  19   6        0.00       -2.02      3.48 o 
   1  19   6        0.51        0.79      3.80 o 
   2  19   6       28.02       44.26      5.80 o 
   3  19   6      244.71      248.65     11.10 o 
   4  19   6       69.12       81.33      9.99 o 
   5  19   6        0.56       -1.93      6.04 o 
  -5  20   6      186.65      188.98     19.99 o 
  -4  20   6        0.92        2.99      5.75 o 
  -3  20   6       34.65       33.13      8.51 o 
  -2  20   6        2.26       14.57      5.87 o 
  -1  20   6        5.38        3.98      5.82 o 
   0  20   6        9.62        3.05      4.13 o 
   1  20   6        5.22        6.59      5.05 o 
   2  20   6        3.13        3.54      4.81 o 
   3  20   6        0.86       -1.98      4.48 o 
   4  20   6        5.25       -1.02      5.07 o 
  -5  21   6        7.75       13.08      7.30 o 
  -4  21   6        0.09        1.13      5.62 o 
  -3  21   6       62.81       70.01      8.91 o 
  -2  21   6      104.22      104.52      9.63 o 
  -1  21   6        0.03       -2.34      5.50 o 
   0  21   6       18.71       17.00      4.88 o 
   1  21   6       72.19       83.14      8.40 o 
   2  21   6       48.26       55.04      7.97 o 
   3  21   6        1.07       10.55      5.46 o 
   4  21   6        3.91       17.06      7.51 o 
  -4  22   6        0.00        2.24      6.07 o 
  -3  22   6        0.38        1.69      5.56 o 
  -2  22   6       40.47       29.29      6.99 o 
  -1  22   6       19.68       11.10      9.72 o 
   0  22   6       88.99       96.33      7.63 o 
   1  22   6       11.54       18.54      6.12 o 
   2  22   6       25.57       17.61      8.83 o 
   3  22   6        6.58        6.71      5.36 o 
   4  22   6       61.62       60.39      9.19 o 
  -4  23   6       29.23       30.68     10.82 o 
  -3  23   6       11.52       21.20      7.17 o 
  -2  23   6        9.47       10.10      6.13 o 
  -1  23   6       19.35       16.11      7.68 o 
   0  23   6       29.14       38.52      6.14 o 
   1  23   6        3.92        9.76      6.03 o 
   2  23   6        0.58        0.33      5.67 o 
   3  23   6       13.53        9.99      6.90 o 
  -3  24   6      156.37      187.40     13.09 o 
  -2  24   6      110.45      127.98     18.75 o 
  -1  24   6        0.07       -2.86      7.57 o 
   0  24   6        5.78        2.23      7.09 o 
   1  24   6       10.39       10.08      6.07 o 
   2  24   6       41.91       47.54      8.52 o 
  -3  25   6       13.97        8.38      6.85 o 
  -2  25   6       10.11       25.58      9.08 o 
  -1  25   6        7.30       -2.28      7.75 o 
   0  25   6        2.41       -3.07      7.23 o 
   1  25   6       16.93       10.14      6.63 o 
   2  25   6       45.09       34.84      8.10 o 
  -1  26   6       76.17       96.63     21.40 o 
   0  26   6       61.34       95.70     13.24 o 
   1  26   6       29.78       31.26      8.07 o 
  -7   0   7       25.66       14.85     12.05 o 
  -5   0   7      412.19      343.57     23.41 o 
  -3   0   7      401.43      383.95     10.95 o 
  -1   0   7     1253.93     1271.86     19.82 o 
   1   0   7       91.98       75.25      9.03 o 
   3   0   7      336.13      283.12     13.39 o 
   5   0   7       16.73       15.02      9.61 o 
   7   0   7       20.73       23.82     12.75 o 
  -8   1   7       66.30       66.02     12.95 o 
  -7   1   7        0.56        3.01     13.60 o 
  -6   1   7        2.40       -7.46      5.68 o 
  -5   1   7      585.61      509.40     20.46 o 
  -4   1   7       96.10       84.63      5.54 o 
  -3   1   7       46.97       45.30      3.53 o 
  -2   1   7      613.21      644.13     11.59 o 
  -1   1   7      361.89      360.64      6.60 o 
   0   1   7       16.20       20.42      1.96 o 
   1   1   7      235.22      253.60      6.12 o 
   2   1   7       57.09       50.53      4.55 o 
   3   1   7       31.98       25.33      4.22 o 
   4   1   7        6.43        7.43      4.10 o 
   5   1   7      454.34      438.63     18.84 o 
   6   1   7       66.84       73.75     10.34 o 
   7   1   7        8.83       -7.88      7.47 o 
  -8   2   7        3.42       -7.04      8.16 o 
  -7   2   7       16.07       21.24      8.90 o 
  -6   2   7        0.63        1.82      6.37 o 
  -5   2   7      176.28      161.93      9.90 o 
  -4   2   7      774.36      766.54     15.65 o 
  -3   2   7      489.35      450.32     11.96 o 
  -2   2   7      148.13      142.62      5.89 o 
  -1   2   7      240.27      241.48      5.93 o 
   0   2   7      665.14      755.09      9.93 o 
   1   2   7       85.99      111.95      4.34 o 
   2   2   7      684.78      624.55     10.90 o 
   3   2   7     1163.69     1106.96     20.65 o 
   4   2   7       89.10      101.95      6.78 o 
   5   2   7      306.42      252.23     14.68 o 
   6   2   7        3.14       -1.24      6.40 o 
   7   2   7       47.05       51.66     10.64 o 
  -8   3   7       50.76       30.43     10.61 o 
  -7   3   7      116.11       98.18     12.69 o 
  -6   3   7       10.63        6.27      5.61 o 
  -5   3   7        9.86        7.41      4.81 o 
  -4   3   7        0.90        1.47      3.17 o 
  -3   3   7      482.91      536.57     13.82 o 
  -2   3   7        6.29        5.95      3.29 o 
  -1   3   7     1934.64     1901.20     23.99 o 
   0   3   7       60.58       59.28      3.51 o 
   1   3   7      364.54      346.03      7.77 o 
   2   3   7      167.27      161.17      6.85 o 
   3   3   7      106.68      126.05     11.40 o 
   4   3   7      255.84      252.97      9.69 o 
   5   3   7      354.81      362.03     17.21 o 
   6   3   7      115.23      112.87     11.91 o 
   7   3   7      115.21      109.53     13.02 o 
  -8   4   7        4.74        3.23      9.13 o 
  -7   4   7      125.76      100.33     12.61 o 
  -6   4   7        3.73        5.11      5.37 o 
  -5   4   7       21.96       25.34      5.82 o 
  -4   4   7       53.40       56.91      5.05 o 
  -3   4   7        9.43       13.01      3.50 o 
  -2   4   7      936.80      876.64     13.03 o 
  -1   4   7     1103.36     1179.74     15.67 o 
   0   4   7      179.25      216.46      5.62 o 
   1   4   7       36.78       38.82      3.19 o 
   2   4   7       56.26       63.64      4.87 o 
   3   4   7      133.43      138.22      7.19 o 
   4   4   7        0.92       -4.72      3.47 o 
   5   4   7      169.17      159.43      9.97 o 
   6   4   7       79.02       83.65     10.97 o 
   7   4   7       33.49       54.07     10.21 o 
  -8   5   7       12.39       14.98      9.54 o 
  -7   5   7      473.58      437.59     23.67 o 
  -6   5   7      216.40      226.49     12.63 o 
  -5   5   7       13.76        6.02      3.91 o 
  -4   5   7      358.00      372.64     10.81 o 
  -3   5   7      158.34      143.48      6.54 o 
  -2   5   7      783.00      792.87     12.30 o 
  -1   5   7      311.94      269.26      6.60 o 
   0   5   7     1086.58     1197.37     15.60 o 
   1   5   7      188.31      189.20      6.03 o 
   2   5   7       35.92       40.99      4.33 o 
   3   5   7      194.93      189.02      7.89 o 
   4   5   7       16.93       21.41      5.09 o 
   5   5   7       66.46       83.06      8.03 o 
   6   5   7        0.50        0.11      6.68 o 
   7   5   7       71.21       92.19     12.93 o 
  -8   6   7        6.87       -1.34      8.79 o 
  -7   6   7      141.83      120.31     11.16 o 
  -6   6   7      106.05      105.62     14.04 o 
  -5   6   7        2.78        3.60      4.73 o 
  -4   6   7        4.16        3.50      3.43 o 
  -3   6   7       66.47       55.55      4.75 o 
  -2   6   7       45.57       64.08      3.70 o 
  -1   6   7       75.33       89.02      3.92 o 
   0   6   7        0.53        0.94      1.54 o 
   1   6   7      291.73      269.00      7.09 o 
   2   6   7       23.06       12.89      3.39 o 
   3   6   7      178.48      155.60      7.67 o 
   4   6   7       30.37       23.95      4.79 o 
   5   6   7      305.91      292.67     12.65 o 
   6   6   7       58.18       63.19      9.22 o 
   7   6   7       14.83       16.25     15.72 o 
  -7   7   7      647.45      642.77     24.03 o 
  -6   7   7        1.65        1.57      5.39 o 
  -5   7   7      223.03      249.71     12.35 o 
  -4   7   7      106.60      109.10      6.66 o 
  -3   7   7      188.54      177.30      6.59 o 
  -2   7   7      231.99      257.14      6.68 o 
  -1   7   7      504.34      513.29      9.46 o 
   0   7   7        2.46        0.30      1.68 o 
   1   7   7        2.40        3.34      2.31 o 
   2   7   7     1051.15      972.06     19.13 o 
   3   7   7      413.62      404.77     16.11 o 
   4   7   7        0.73        5.87      4.42 o 
   5   7   7       77.00       71.73      7.70 o 
   6   7   7       70.27       68.97     11.04 o 
   7   7   7       19.83       24.03      9.71 o 
  -7   8   7       17.82       11.85      6.78 o 
  -6   8   7       23.69       22.29      6.67 o 
  -5   8   7       54.56       54.39      5.94 o 
  -4   8   7        1.72        8.02      3.92 o 
  -3   8   7        0.38        1.66      2.66 o 
  -2   8   7      468.80      461.59      9.10 o 
  -1   8   7      136.77      159.69      5.80 o 
   0   8   7      757.83      816.38     12.58 o 
   1   8   7        0.16       -3.02      2.17 o 
   2   8   7       25.72       39.76      4.42 o 
   3   8   7       74.31       75.69      5.67 o 
   4   8   7        3.00        2.25      4.04 o 
   5   8   7        3.52        3.30      4.14 o 
   6   8   7        6.03       12.97      9.75 o 
  -7   9   7       63.22       51.29      9.72 o 
  -6   9   7        5.14       11.42      6.08 o 
  -5   9   7        0.01        0.31      4.69 o 
  -4   9   7       24.68       20.53      3.71 o 
  -3   9   7       12.57       11.87      3.29 o 
  -2   9   7        1.78        4.52      2.29 o 
  -1   9   7        2.80       -0.50      2.37 o 
   0   9   7      402.04      432.04      8.67 o 
   1   9   7        9.87       21.30      4.00 o 
   2   9   7       88.32      112.37      6.26 o 
   3   9   7      511.36      499.96     23.16 o 
   4   9   7      132.36      110.44      9.66 o 
   5   9   7      144.40      143.74     19.21 o 
   6   9   7       49.79       48.65     10.29 o 
  -7  10   7        0.29        0.14      5.96 o 
  -6  10   7       19.35       14.56      9.84 o 
  -5  10   7        8.86       12.86      4.71 o 
  -4  10   7       18.12       13.81      3.56 o 
  -3  10   7      127.67      124.68      5.95 o 
  -2  10   7       35.99       43.84      3.29 o 
  -1  10   7        0.23       -0.15      2.11 o 
   0  10   7       54.56       60.56      3.78 o 
   1  10   7        5.20        1.21      2.91 o 
   2  10   7        1.00        4.84      4.74 o 
   3  10   7      227.92      247.04      8.20 o 
   4  10   7       69.77       84.38      6.38 o 
   5  10   7       18.17        8.34      7.22 o 
   6  10   7       90.48       78.20     11.53 o 
  -7  11   7        4.05       11.92      6.75 o 
  -6  11   7        8.62        7.30      6.07 o 
  -5  11   7       60.02       61.69      6.54 o 
  -4  11   7        1.12       -3.36      4.55 o 
  -3  11   7       39.44       41.95      4.63 o 
  -2  11   7       38.38       34.21      3.20 o 
  -1  11   7      212.04      197.06      6.50 o 
   0  11   7      181.88      189.27      5.24 o 
   1  11   7      415.41      406.95     11.92 o 
   2  11   7      432.06      452.70      9.74 o 
   3  11   7      128.74      123.68      6.19 o 
   4  11   7      315.40      290.49     16.38 o 
   5  11   7        0.00       -1.43      7.31 o 
   6  11   7      155.63      133.36     13.90 o 
  -7  12   7        0.32       -1.80      6.18 o 
  -6  12   7       13.16        5.50      4.80 o 
  -5  12   7      144.13      136.36      8.59 o 
  -4  12   7      101.77       87.47      7.04 o 
  -3  12   7        0.00        4.20      3.46 o 
  -2  12   7       21.96       25.30      5.70 o 
  -1  12   7        1.94        2.11      2.41 o 
   0  12   7      252.50      257.45      6.06 o 
   1  12   7      335.57      327.61      8.07 o 
   2  12   7        3.13       10.65      3.01 o 
   3  12   7      577.80      536.18     12.25 o 
   4  12   7       51.62       29.96      6.70 o 
   5  12   7       85.28       58.76     13.95 o 
   6  12   7      191.14      217.25     16.94 o 
  -7  13   7       23.63       18.74      7.91 o 
  -6  13   7      135.75      129.83     14.56 o 
  -5  13   7      529.45      499.08     23.92 o 
  -4  13   7       15.61       15.65      5.40 o 
  -3  13   7      914.19      901.71     22.33 o 
  -2  13   7      168.41      171.87      6.58 o 
  -1  13   7      778.04      725.18     12.32 o 
   0  13   7        2.28        5.37      2.34 o 
   1  13   7      517.03      540.20     10.60 o 
   2  13   7        3.27       12.52      3.18 o 
   3  13   7        7.01        2.74      6.25 o 
   4  13   7       90.92       89.05      8.65 o 
   5  13   7        9.78       13.60      8.71 o 
   6  13   7        3.93       14.14      9.70 o 
  -7  14   7       68.10       68.33     10.42 o 
  -6  14   7       17.63       18.47      5.87 o 
  -5  14   7      115.74      117.37      8.50 o 
  -4  14   7       18.91       22.32      5.94 o 
  -3  14   7        3.61       11.26      5.17 o 
  -2  14   7      171.84      165.98      6.59 o 
  -1  14   7     1673.34     1678.49     22.22 o 
   0  14   7       36.06       33.79      3.79 o 
   1  14   7       18.56       14.60      3.35 o 
   2  14   7       21.90       42.73      6.79 o 
   3  14   7       18.22       12.76      5.49 o 
   4  14   7       24.80       22.16      6.88 o 
   5  14   7       16.30       27.34      7.21 o 
   6  14   7       98.88      112.00     14.18 o 
  -6  15   7      106.10       93.53      8.73 o 
  -5  15   7        0.01        1.45      4.66 o 
  -4  15   7      295.76      289.08     13.33 o 
  -3  15   7      184.76      190.25     12.41 o 
  -2  15   7      695.54      641.10     18.62 o 
  -1  15   7       81.40       84.65      5.85 o 
   0  15   7     1259.56     1250.49     16.80 o 
   1  15   7      866.58      802.98     17.35 o 
   2  15   7      115.05      106.99      7.34 o 
   3  15   7       14.91       17.18      6.26 o 
   4  15   7        6.29        3.06      5.89 o 
   5  15   7       25.19       21.67      7.15 o 
  -6  16   7      448.89      456.96     16.08 o 
  -5  16   7      130.56      105.09      9.42 o 
  -4  16   7        0.02        2.47      6.80 o 
  -3  16   7       18.74       23.42      5.97 o 
  -2  16   7      337.82      356.54     13.96 o 
  -1  16   7       55.95       65.26      5.15 o 
   0  16   7        2.72        7.26      2.78 o 
   1  16   7      739.79      689.71     12.81 o 
   2  16   7        1.47        5.17      4.10 o 
   3  16   7        3.25        4.61      5.11 o 
   4  16   7       19.68       19.63      6.67 o 
   5  16   7        0.39        7.12      6.28 o 
  -6  17   7       27.70       32.62      7.12 o 
  -5  17   7       49.55       53.14      9.34 o 
  -4  17   7      265.79      296.00     14.79 o 
  -3  17   7      324.60      343.57     14.49 o 
  -2  17   7       74.17       80.01      8.17 o 
  -1  17   7       97.03       71.40      5.35 o 
   0  17   7       58.26       66.97      4.26 o 
   1  17   7        0.30       -5.22      3.85 o 
   2  17   7       33.98       21.60      4.98 o 
   3  17   7        4.99        6.04      4.69 o 
   4  17   7        0.87       -4.09      8.25 o 
   5  17   7       18.39       18.81      7.19 o 
  -6  18   7       13.66       13.35      6.43 o 
  -5  18   7      361.74      351.92     16.05 o 
  -4  18   7      152.68      169.82     13.12 o 
  -3  18   7       35.98       42.01      7.26 o 
  -2  18   7       35.36       28.37      6.45 o 
  -1  18   7      129.44      126.43      9.62 o 
   0  18   7      341.10      343.07     11.36 o 
   1  18   7       23.23       19.29      4.79 o 
   2  18   7       68.85       77.18      6.94 o 
   3  18   7       53.88       67.72      7.40 o 
   4  18   7       90.53       97.82      8.64 o 
   5  18   7       27.03       23.92      6.58 o 
  -5  19   7        2.86       -1.24      5.84 o 
  -4  19   7       46.38       44.75      8.07 o 
  -3  19   7       39.66       41.64      7.60 o 
  -2  19   7        9.55       14.94      5.86 o 
  -1  19   7       91.69       82.96      8.54 o 
   0  19   7       46.98       46.42      7.83 o 
   1  19   7        0.39        0.34      3.94 o 
   2  19   7       48.59       78.33      7.18 o 
   3  19   7      149.22      151.41     12.33 o 
   4  19   7       13.14        5.43      7.44 o 
  -5  20   7        6.87        5.48      6.74 o 
  -4  20   7       20.88       27.76      7.46 o 
  -3  20   7       65.41       63.24      8.55 o 
  -2  20   7        1.81       -0.77      5.47 o 
  -1  20   7      113.04      112.03     11.73 o 
   0  20   7       44.63       47.76      6.01 o 
   1  20   7       14.32        1.63      6.86 o 
   2  20   7        3.90        9.34      4.92 o 
   3  20   7       11.89       17.46      9.79 o 
   4  20   7       16.44        3.66      5.65 o 
  -4  21   7       15.81       19.15      7.12 o 
  -3  21   7        0.48       10.19      6.26 o 
  -2  21   7        0.20       -3.93      5.27 o 
  -1  21   7        2.99        0.50      6.07 o 
   0  21   7        1.53        2.14      4.39 o 
   1  21   7        4.06        1.22     10.16 o 
   2  21   7       44.20       63.17     11.09 o 
   3  21   7       47.10       45.41      7.22 o 
  -4  22   7       47.61       41.61      8.34 o 
  -3  22   7        3.09       10.53      6.09 o 
  -2  22   7        5.41        7.70      8.18 o 
  -1  22   7        2.26        1.76      6.67 o 
   0  22   7       27.11       20.82      6.28 o 
   1  22   7       47.52       50.27      7.80 o 
   2  22   7       32.51       49.85      8.32 o 
   3  22   7        0.53       -4.31      4.98 o 
  -3  23   7        1.32       -1.59      7.13 o 
  -2  23   7      122.15      111.95     11.00 o 
  -1  23   7        9.62       12.95      7.88 o 
   0  23   7      101.82       98.53     12.33 o 
   1  23   7      120.94      145.87     11.00 o 
   2  23   7       42.54       53.54      8.60 o 
  -3  24   7        1.58        4.31      6.52 o 
  -2  24   7        3.69        4.66      9.81 o 
  -1  24   7        9.50       15.05      8.45 o 
   0  24   7        2.50       -5.89      6.78 o 
   1  24   7        2.21        7.65      6.23 o 
   2  24   7       14.44       15.30      7.26 o 
  -2  25   7       22.12       39.81     10.54 o 
  -1  25   7      124.27      151.90     15.28 o 
   0  25   7        4.44       -5.38      7.00 o 
   1  25   7      124.62      131.29     11.10 o 
  -8   0   8       24.46       28.07     14.44 o 
  -6   0   8        2.17       -5.24      9.38 o 
  -4   0   8      133.58      123.45     14.79 o 
  -2   0   8        0.53        0.70      3.09 o 
   0   0   8      369.46      392.14      8.52 o 
   2   0   8     1447.42     1455.50     37.88 o 
   4   0   8      266.69      248.42     27.63 o 
   6   0   8       12.74        5.47      9.67 o 
  -8   1   8        0.57        3.28      8.59 o 
  -7   1   8        7.73       -1.09      8.20 o 
  -6   1   8       97.56       89.03     11.97 o 
  -5   1   8       96.18       84.29     10.22 o 
  -4   1   8       12.19       12.05      5.33 o 
  -3   1   8        0.55       -0.77      2.67 o 
  -2   1   8      108.10      122.12      6.01 o 
  -1   1   8        0.69        0.55      1.75 o 
   0   1   8      109.15      105.46      3.50 o 
   1   1   8       85.88      114.16      5.99 o 
   2   1   8       13.21        8.64      3.60 o 
   3   1   8      494.09      437.59     12.49 o 
   4   1   8      332.88      317.70     12.94 o 
   5   1   8       42.99       32.34     10.00 o 
   6   1   8        0.02        5.88      7.25 o 
  -8   2   8       72.64       71.49     13.04 o 
  -7   2   8      687.54      587.02     26.26 o 
  -6   2   8      200.91      201.72     20.24 o 
  -5   2   8      258.68      280.24     19.59 o 
  -4   2   8        0.69        1.27      3.31 o 
  -3   2   8      607.31      631.21     13.65 o 
  -2   2   8        4.32       13.82      2.62 o 
  -1   2   8        0.19        0.82      1.79 o 
   0   2   8       32.99       35.21      2.39 o 
   1   2   8       22.19       28.11      2.81 o 
   2   2   8      367.36      321.10     10.04 o 
   3   2   8      596.17      530.29     13.82 o 
   4   2   8      403.90      437.76     14.19 o 
   5   2   8        0.00        1.84      4.91 o 
   6   2   8       24.39       36.83      9.81 o 
  -7   3   8       15.56        4.54      8.25 o 
  -6   3   8      266.96      266.44     17.26 o 
  -5   3   8       10.87        7.90      8.43 o 
  -4   3   8       16.01       11.30      3.84 o 
  -3   3   8       11.20       10.45      5.58 o 
  -2   3   8      310.28      337.10      8.36 o 
  -1   3   8      120.37      134.31      5.36 o 
   0   3   8      154.30      180.47      4.53 o 
   1   3   8       19.52       20.82      2.76 o 
   2   3   8        7.89        7.02      3.31 o 
   3   3   8      157.17      151.65      7.72 o 
   4   3   8       67.50       56.83      6.13 o 
   5   3   8       11.06       15.38      5.94 o 
   6   3   8      146.24      130.84     12.96 o 
  -7   4   8      246.96      215.63     20.06 o 
  -6   4   8       93.72       82.49      9.12 o 
  -5   4   8       10.90       17.69      5.74 o 
  -4   4   8      399.81      384.38     11.25 o 
  -3   4   8       13.76       14.97      3.83 o 
  -2   4   8      244.90      264.61      7.76 o 
  -1   4   8      639.10      651.71     17.05 o 
   0   4   8      346.01      352.61      6.53 o 
   1   4   8      200.81      227.25      6.66 o 
   2   4   8       22.07       28.09      4.37 o 
   3   4   8      435.93      424.84     12.22 o 
   4   4   8      122.39      123.34      7.77 o 
   5   4   8      694.21      683.37     20.23 o 
   6   4   8        5.03       15.14      8.08 o 
  -7   5   8       54.59       50.92     10.82 o 
  -6   5   8        0.08       -7.77      5.18 o 
  -5   5   8        0.45        3.36      4.91 o 
  -4   5   8      162.85      154.69      9.68 o 
  -3   5   8      860.25      891.74     20.86 o 
  -2   5   8      107.40      104.11      4.65 o 
  -1   5   8       40.57       51.08      3.17 o 
   0   5   8      213.24      226.28      6.29 o 
   1   5   8       47.58       60.49      5.69 o 
   2   5   8      318.63      298.24      9.72 o 
   3   5   8      142.55      157.47      7.87 o 
   4   5   8      320.37      297.92     10.90 o 
   5   5   8       23.38       29.20      6.37 o 
   6   5   8        2.18       -4.51      6.89 o 
  -7   6   8        0.37        5.03      6.55 o 
  -6   6   8      541.92      478.84     17.92 o 
  -5   6   8       13.53       18.54      5.77 o 
  -4   6   8        2.38       -1.56      3.49 o 
  -3   6   8       72.83       79.02      4.99 o 
  -2   6   8       16.67       25.39      3.09 o 
  -1   6   8        7.30       10.38      2.45 o 
   0   6   8      186.31      185.70      4.91 o 
   1   6   8      217.57      207.10      6.74 o 
   2   6   8      170.90      167.72      7.67 o 
   3   6   8       14.23       12.10      4.15 o 
   4   6   8      294.45      274.04     14.45 o 
   5   6   8       43.90       42.48      8.69 o 
   6   6   8       18.64       16.27      8.03 o 
  -7   7   8        5.36       13.14      6.82 o 
  -6   7   8       14.49       13.48      6.33 o 
  -5   7   8       51.34       55.46      6.04 o 
  -4   7   8        5.21        4.23      3.71 o 
  -3   7   8       54.10       66.35      4.81 o 
  -2   7   8      107.51      109.61      5.29 o 
  -1   7   8      101.54      123.74      6.13 o 
   0   7   8      101.96      113.74      4.42 o 
   1   7   8      531.26      478.07     11.28 o 
   2   7   8      204.47      213.50      8.45 o 
   3   7   8      101.76      107.97      6.92 o 
   4   7   8       12.81       18.62      4.73 o 
   5   7   8       75.15       72.99      8.04 o 
   6   7   8       70.02       61.01     14.18 o 
  -7   8   8        3.98        6.78      6.87 o 
  -6   8   8      109.43      105.26      9.89 o 
  -5   8   8       95.13       90.16      7.01 o 
  -4   8   8       38.85       37.89      4.40 o 
  -3   8   8      250.92      249.10      8.00 o 
  -2   8   8       10.76       14.72      2.91 o 
  -1   8   8       47.58       47.76      3.46 o 
   0   8   8      159.35      177.98      5.09 o 
   1   8   8       15.05       12.93      2.95 o 
   2   8   8        9.13        6.31      3.51 o 
   3   8   8      372.45      322.78     15.84 o 
   4   8   8        9.50        7.43      4.20 o 
   5   8   8       10.56        9.86      5.52 o 
   6   8   8        3.48       14.06      8.42 o 
  -7   9   8       20.25       21.13      7.85 o 
  -6   9   8        3.68        4.81      5.91 o 
  -5   9   8        1.80        6.49      4.17 o 
  -4   9   8       50.72       49.48      4.83 o 
  -3   9   8       20.92       22.37      3.85 o 
  -2   9   8      198.32      206.76      8.17 o 
  -1   9   8        1.11        0.71      2.37 o 
   0   9   8       15.37       13.35      2.88 o 
   1   9   8        5.53        2.62      2.95 o 
   2   9   8      505.00      462.54     16.26 o 
   3   9   8        5.68       -1.76      3.52 o 
   4   9   8      186.18      192.59     10.30 o 
   5   9   8       24.52       25.48      8.28 o 
   6   9   8       53.91       52.89     12.20 o 
  -7  10   8        6.08        7.78      7.16 o 
  -6  10   8       13.81       11.62      6.49 o 
  -5  10   8       29.03       24.16      5.20 o 
  -4  10   8       20.00       11.77      4.80 o 
  -3  10   8        2.55        2.10      2.70 o 
  -2  10   8      140.31      148.02      5.71 o 
  -1  10   8       38.54       38.67      3.96 o 
   0  10   8       11.42       15.84      2.94 o 
   1  10   8       52.27       63.41      4.96 o 
   2  10   8      286.66      279.60      9.78 o 
   3  10   8       14.00       22.25      4.56 o 
   4  10   8       68.72       73.40      6.42 o 
   5  10   8       16.60       16.71      7.63 o 
   6  10   8        1.59        9.09     13.51 o 
  -7  11   8       42.27       41.14      8.75 o 
  -6  11   8        8.16       -3.62      8.32 o 
  -5  11   8        0.21        1.67      4.37 o 
  -4  11   8       48.10       53.11      7.00 o 
  -3  11   8       54.00       48.31      4.13 o 
  -2  11   8       32.19       32.49      4.01 o 
  -1  11   8        4.04        2.90      2.90 o 
   0  11   8       35.58       41.47      3.44 o 
   1  11   8      988.89      970.85     16.76 o 
   2  11   8       30.12       20.30      4.84 o 
   3  11   8       77.97       87.21      6.02 o 
   4  11   8      446.92      407.84     19.35 o 
   5  11   8       56.20       58.90     17.64 o 
   6  11   8       45.10       58.61     11.86 o 
  -7  12   8      130.25      112.69     11.63 o 
  -6  12   8        0.83       -1.44      5.81 o 
  -5  12   8      413.09      417.02     13.87 o 
  -4  12   8      360.87      349.77     12.25 o 
  -3  12   8       31.53       28.85      4.24 o 
  -2  12   8      230.80      215.43      9.82 o 
  -1  12   8       14.27       10.82      2.97 o 
   0  12   8      439.31      451.93      9.06 o 
   1  12   8      246.62      247.33      7.43 o 
   2  12   8      995.54      952.98     18.66 o 
   3  12   8       11.32        9.56      3.81 o 
   4  12   8      108.92      104.40     11.77 o 
   5  12   8       16.25       12.41      8.17 o 
  -6  13   8      103.09       97.01      8.72 o 
  -5  13   8        0.05        2.85      4.68 o 
  -4  13   8        5.66       10.93      4.81 o 
  -3  13   8      809.55      793.12     21.18 o 
  -2  13   8      653.38      634.02     13.28 o 
  -1  13   8       26.88       30.23      3.68 o 
   0  13   8      344.19      356.57      8.79 o 
   1  13   8       28.77       37.32      3.93 o 
   2  13   8        0.43       -0.42      3.12 o 
   3  13   8       47.56       44.18     15.23 o 
   4  13   8       92.08       80.16     11.14 o 
   5  13   8       11.13        7.57      8.00 o 
  -6  14   8        0.59        6.44      5.65 o 
  -5  14   8        0.41       -1.74      4.29 o 
  -4  14   8      611.46      617.70     16.68 o 
  -3  14   8      276.49      283.15     23.75 o 
  -2  14   8      666.54      654.42     13.56 o 
  -1  14   8     1283.43     1255.30     18.58 o 
   0  14   8      303.99      300.32     11.34 o 
   1  14   8        0.00       -3.52      2.35 o 
   2  14   8        9.32        8.18      3.25 o 
   3  14   8       56.07       59.54      8.30 o 
   4  14   8       45.04       36.05      9.04 o 
   5  14   8        3.44       10.29      8.46 o 
  -6  15   8       33.85       37.56     10.04 o 
  -5  15   8        8.96        0.86      4.95 o 
  -4  15   8       64.14       66.05      7.16 o 
  -3  15   8      151.42      150.87     17.00 o 
  -2  15   8      457.45      449.95     15.72 o 
  -1  15   8       32.77       31.26      3.83 o 
   0  15   8      304.60      317.45      7.88 o 
   1  15   8        0.01       -0.58      2.69 o 
   2  15   8       91.57       89.80      8.01 o 
   3  15   8       53.50       70.11      8.33 o 
   4  15   8       44.59       38.37     14.70 o 
   5  15   8        2.23       -7.94      6.90 o 
  -6  16   8      379.68      377.45     18.33 o 
  -5  16   8       63.99       56.46      7.43 o 
  -4  16   8       16.24       17.23      6.42 o 
  -3  16   8      196.62      208.57     11.99 o 
  -2  16   8       51.57       48.94      7.12 o 
  -1  16   8      190.50      183.42     10.70 o 
   0  16   8       18.30       20.97      4.47 o 
   1  16   8        0.96       -0.45      2.71 o 
   2  16   8        7.15        7.73      4.30 o 
   3  16   8        3.57       15.68      5.99 o 
   4  16   8       68.19       85.85      9.48 o 
   5  16   8        8.61       -0.22      8.15 o 
  -5  17   8       14.60       12.28      5.89 o 
  -4  17   8      221.71      248.59     13.45 o 
  -3  17   8       14.53       20.75      9.36 o 
  -2  17   8       11.05        8.50      6.95 o 
  -1  17   8      581.86      570.86     18.27 o 
   0  17   8       13.29       12.20      3.22 o 
   1  17   8        0.00       -2.36      3.07 o 
   2  17   8       19.41       16.01      5.14 o 
   3  17   8        0.41        5.06      5.01 o 
   4  17   8       17.83        7.59      6.29 o 
  -5  18   8        8.15        6.77      5.94 o 
  -4  18   8       39.89       41.65      8.03 o 
  -3  18   8      236.89      226.17     18.27 o 
  -2  18   8       70.02       72.79      8.44 o 
  -1  18   8        4.92        5.76      5.17 o 
   0  18   8        3.02        7.66      4.30 o 
   1  18   8        0.20       -3.85      3.40 o 
   2  18   8        0.00        0.20      4.54 o 
   3  18   8        1.00        1.67      5.08 o 
   4  18   8       23.35       24.80      6.59 o 
  -5  19   8        0.13        6.48      6.51 o 
  -4  19   8       20.89       19.32      6.76 o 
  -3  19   8        0.21        1.53      6.06 o 
  -2  19   8      261.42      274.69     21.18 o 
  -1  19   8       27.55       20.88      6.46 o 
   0  19   8       51.08       62.42      6.43 o 
   1  19   8       55.69       66.22      6.24 o 
   2  19   8        0.04        4.82      4.82 o 
   3  19   8       87.85       86.73      8.29 o 
   4  19   8        0.65       -0.62      5.52 o 
  -4  20   8       27.17       45.89      8.58 o 
  -3  20   8      274.84      261.85     14.33 o 
  -2  20   8       35.14       41.93      7.71 o 
  -1  20   8        0.23       -4.66      6.11 o 
   0  20   8        0.25       -5.36      4.13 o 
   1  20   8      340.06      350.59     12.72 o 
   2  20   8       60.78       65.42      7.46 o 
   3  20   8      247.42      295.97     13.07 o 
  -4  21   8        0.59       -2.02      6.20 o 
  -3  21   8       95.56      103.57     10.54 o 
  -2  21   8       71.48       80.67     10.47 o 
  -1  21   8        2.33       13.04      7.40 o 
   0  21   8        3.41        8.30      7.02 o 
   1  21   8        4.02       -0.14      4.58 o 
   2  21   8       24.52       38.95      7.75 o 
   3  21   8       91.63      117.88      9.41 o 
  -3  22   8        0.11       -3.58      5.84 o 
  -2  22   8       53.59       55.73      9.03 o 
  -1  22   8       25.91       32.59      9.34 o 
   0  22   8       20.49       18.59      8.42 o 
   1  22   8        0.70        4.15      4.96 o 
   2  22   8       24.74       28.22      7.80 o 
  -3  23   8        1.78        3.00      6.56 o 
  -2  23   8        0.86        1.55      6.30 o 
  -1  23   8       40.99       32.51      9.26 o 
   0  23   8       32.36       49.52     15.17 o 
   1  23   8        0.94        6.63      5.38 o 
   2  23   8       20.68       18.47      7.62 o 
  -2  24   8        9.80       18.56      9.11 o 
  -1  24   8      327.47      358.24     20.66 o 
   0  24   8        1.31       11.41      8.42 o 
  -7   0   9        0.05       -2.45     10.19 o 
  -5   0   9      141.11      113.84     16.01 o 
  -3   0   9      212.77      223.76     11.38 o 
  -1   0   9      418.86      442.94     10.46 o 
   1   0   9     2765.09     2498.19     65.42 o 
   3   0   9      107.34      109.92     10.15 o 
   5   0   9      453.15      464.06     29.47 o 
  -7   1   9        2.99        0.45     11.33 o 
  -6   1   9       80.74       77.60     11.43 o 
  -5   1   9      286.42      298.33     16.76 o 
  -4   1   9       17.00       23.39      5.42 o 
  -3   1   9       54.18       60.50      5.06 o 
  -2   1   9        2.99        3.11      2.26 o 
  -1   1   9      214.20      201.09      6.70 o 
   0   1   9      217.06      240.01      6.07 o 
   1   1   9      112.97      110.90      6.55 o 
   2   1   9      902.95      830.37     17.92 o 
   3   1   9      185.71      160.10      8.36 o 
   4   1   9       50.33       44.92      6.56 o 
   5   1   9        0.94        3.36      4.84 o 
   6   1   9       28.33       33.95      9.90 o 
  -7   2   9        9.85       37.12      9.84 o 
  -6   2   9       16.94       17.99      7.76 o 
  -5   2   9       37.62       35.38      8.49 o 
  -4   2   9      167.37      176.34     12.73 o 
  -3   2   9      280.69      256.62      8.92 o 
  -2   2   9      153.64      144.78      5.46 o 
  -1   2   9        1.59        5.10      2.17 o 
   0   2   9       79.74      101.94      4.26 o 
   1   2   9      128.57      132.18      7.06 o 
   2   2   9        3.77        6.78      3.84 o 
   3   2   9       30.43       41.19      5.83 o 
   4   2   9      181.53      178.98      9.36 o 
   5   2   9       29.60       26.25      5.88 o 
   6   2   9       10.44       22.21      9.08 o 
  -7   3   9      266.89      290.69     19.39 o 
  -6   3   9      486.27      412.28     20.76 o 
  -5   3   9        2.66       10.99      5.50 o 
  -4   3   9      561.04      548.89     13.77 o 
  -3   3   9      578.74      586.20     12.24 o 
  -2   3   9      323.16      320.81     10.18 o 
  -1   3   9       21.10       29.18      2.93 o 
   0   3   9        0.37        0.83      2.09 o 
   1   3   9     1615.73     1450.53     25.34 o 
   2   3   9      201.84      188.91      8.39 o 
   3   3   9     1082.30      988.26     20.66 o 
   4   3   9       12.22       26.46      5.27 o 
   5   3   9        0.50        3.63      5.36 o 
   6   3   9       18.99       15.24      9.46 o 
  -7   4   9        9.40       14.37      8.61 o 
  -6   4   9        1.62       -1.43      5.47 o 
  -5   4   9      148.96      139.45      9.92 o 
  -4   4   9        8.67       12.54      4.19 o 
  -3   4   9        0.96       -1.75      2.88 o 
  -2   4   9       13.42        7.88      3.73 o 
  -1   4   9      267.16      265.70     10.94 o 
   0   4   9       30.13       29.14      3.13 o 
   1   4   9       10.67       11.81      4.37 o 
   2   4   9        4.24        3.17      3.62 o 
   3   4   9       88.87       81.44      6.70 o 
   4   4   9       35.91       34.04      5.59 o 
   5   4   9        0.10       -7.37      4.91 o 
   6   4   9       68.67       71.02     11.56 o 
  -7   5   9       13.93       12.02     10.22 o 
  -6   5   9        0.03       -7.69      5.12 o 
  -5   5   9       55.02       47.71      7.31 o 
  -4   5   9      161.41      157.88      8.07 o 
  -3   5   9        1.43       -1.46      2.94 o 
  -2   5   9      221.27      243.17      8.65 o 
  -1   5   9        6.13        9.03      2.32 o 
   0   5   9      430.85      416.42     13.46 o 
   1   5   9       22.47       15.66      3.93 o 
   2   5   9        0.49       -2.43      3.45 o 
   3   5   9      486.42      475.21     13.69 o 
   4   5   9       13.93       10.73      4.72 o 
   5   5   9        1.26        0.20      5.15 o 
   6   5   9       20.18       27.34      9.25 o 
  -7   6   9        3.20        7.77      6.94 o 
  -6   6   9       67.24       63.84      8.89 o 
  -5   6   9       40.00       45.82      7.21 o 
  -4   6   9      166.75      158.48      7.09 o 
  -3   6   9       47.59       44.39      3.99 o 
  -2   6   9      373.38      401.04      9.97 o 
  -1   6   9      202.75      201.10      5.99 o 
   0   6   9       26.06       25.79      3.13 o 
   1   6   9      278.41      266.39      9.49 o 
   2   6   9      409.32      415.03     12.29 o 
   3   6   9      145.69      120.73      7.66 o 
   4   6   9      115.28      122.80      8.05 o 
   5   6   9       27.04       29.45      6.83 o 
   6   6   9       49.68       54.81     17.88 o 
  -7   7   9        5.04        3.31      6.84 o 
  -6   7   9        0.16       -2.01      6.10 o 
  -5   7   9        0.27       -2.47      5.24 o 
  -4   7   9      117.90      104.70      6.35 o 
  -3   7   9        4.59        0.83      2.74 o 
  -2   7   9       57.00       61.15      7.24 o 
  -1   7   9       23.81       28.23      3.31 o 
   0   7   9       53.71       44.18      3.66 o 
   1   7   9      443.06      399.38     17.28 o 
   2   7   9      257.90      268.80      9.84 o 
   3   7   9      204.53      186.23      8.97 o 
   4   7   9        4.13        0.64      4.51 o 
   5   7   9        3.12       -0.45      5.28 o 
   6   7   9        2.51       -3.55      8.19 o 
  -7   8   9        1.58        2.12      6.74 o 
  -6   8   9        2.38        7.55      6.02 o 
  -5   8   9       49.02       46.43      6.06 o 
  -4   8   9       23.13       22.84      4.56 o 
  -3   8   9       38.06       48.04      4.84 o 
  -2   8   9        0.60        1.18      2.61 o 
  -1   8   9      180.42      170.50      6.72 o 
   0   8   9       30.48       37.81      4.03 o 
   1   8   9        8.58        7.44      3.17 o 
   2   8   9      335.30      311.14     10.78 o 
   3   8   9      284.44      265.52     15.91 o 
   4   8   9       35.97       30.32      5.55 o 
   5   8   9       13.26        8.34      5.70 o 
   6   8   9       61.32       90.85     12.90 o 
  -7   9   9       17.25       30.22      8.48 o 
  -6   9   9        9.16        8.13      6.20 o 
  -5   9   9       21.48       29.71      5.62 o 
  -4   9   9        8.75        8.90      4.12 o 
  -3   9   9       20.94       26.27      3.70 o 
  -2   9   9       26.71       39.66      3.82 o 
  -1   9   9       18.18       19.29      2.92 o 
   0   9   9      111.26      108.19      5.10 o 
   1   9   9        0.04        3.89      3.05 o 
   2   9   9      382.01      366.75     12.32 o 
   3   9   9      128.30      124.15      7.69 o 
   4   9   9       74.81       55.10      6.31 o 
   5   9   9       53.63       54.45     10.56 o 
  -7  10   9       31.48       38.73      9.00 o 
  -6  10   9        9.61       11.25      6.58 o 
  -5  10   9       24.85       23.45      5.51 o 
  -4  10   9        5.04        0.11      3.35 o 
  -3  10   9        0.20        0.37      2.93 o 
  -2  10   9       50.59       52.67      4.26 o 
  -1  10   9      141.41      134.50      5.76 o 
   0  10   9      335.83      327.47      8.37 o 
   1  10   9       47.81       38.81      4.40 o 
   2  10   9      412.68      375.63     14.15 o 
   3  10   9       14.57       10.85      4.45 o 
   4  10   9        5.75        4.03      4.46 o 
   5  10   9        1.55        2.19      7.01 o 
  -6  11   9      168.26      146.65     11.92 o 
  -5  11   9        2.12        3.47      4.71 o 
  -4  11   9      214.47      218.59     10.07 o 
  -3  11   9       28.67       30.24      3.93 o 
  -2  11   9      125.22      124.70      5.74 o 
  -1  11   9        0.40       -0.74      2.67 o 
   0  11   9       17.69       18.40      3.53 o 
   1  11   9      239.70      234.02     10.06 o 
   2  11   9        1.61        8.40      4.02 o 
   3  11   9       35.03       17.53      4.37 o 
   4  11   9       36.60       42.13      9.51 o 
   5  11   9       31.46       32.01      9.49 o 
  -6  12   9       22.00       27.96      7.88 o 
  -5  12   9      132.43      130.77      9.73 o 
  -4  12   9      305.97      306.03     11.75 o 
  -3  12   9        0.17       -4.28      2.85 o 
  -2  12   9      212.68      225.03      7.34 o 
  -1  12   9      181.82      169.05      6.41 o 
   0  12   9       37.34       39.00      3.76 o 
   1  12   9      196.68      199.93      8.45 o 
   2  12   9        8.53       10.41      3.83 o 
   3  12   9       78.44       62.00      7.68 o 
   4  12   9       63.53       80.24     11.22 o 
   5  12   9       86.97       81.52     12.27 o 
  -6  13   9       67.70       53.55      9.31 o 
  -5  13   9        0.14        8.74      5.15 o 
  -4  13   9      110.68      118.02      8.30 o 
  -3  13   9      538.12      526.06     15.40 o 
  -2  13   9        1.14        0.42      2.82 o 
  -1  13   9      219.65      232.65      8.82 o 
   0  13   9      457.48      458.45     11.91 o 
   1  13   9       65.68       76.04      5.13 o 
   2  13   9       28.82       24.57      4.31 o 
   3  13   9       33.22       29.09      7.20 o 
   4  13   9       63.25       68.02     11.02 o 
   5  13   9       32.91       42.42     21.72 o 
  -6  14   9        5.58        9.55     13.34 o 
  -5  14   9       63.30       68.15      7.72 o 
  -4  14   9        0.00       -4.92      4.31 o 
  -3  14   9        0.01       -3.32      4.09 o 
  -2  14   9        0.03       -1.68      3.68 o 
  -1  14   9      416.18      379.66     10.55 o 
   0  14   9       36.54       40.12      4.23 o 
   1  14   9       69.57       80.57      5.15 o 
   2  14   9        0.08        5.29      3.65 o 
   3  14   9        0.74        1.77      6.57 o 
   4  14   9       97.86      130.88     13.45 o 
   5  14   9        0.39       -0.58      7.87 o 
  -6  15   9      121.96      127.95     14.48 o 
  -5  15   9      697.60      691.63     19.37 o 
  -4  15   9        8.36       10.35      5.24 o 
  -3  15   9       34.02       30.20      5.72 o 
  -2  15   9       18.20       16.58      6.00 o 
  -1  15   9       62.38       57.10      5.79 o 
   0  15   9        0.19        4.97      3.27 o 
   1  15   9       17.74       18.71      3.93 o 
   2  15   9       56.26       68.92      7.86 o 
   3  15   9       12.57       14.86      7.74 o 
   4  15   9       47.23       60.75     12.37 o 
  -5  16   9       69.00       85.93      8.53 o 
  -4  16   9      105.27       85.95      8.16 o 
  -3  16   9      285.78      301.81     14.23 o 
  -2  16   9       64.37       55.63      7.60 o 
  -1  16   9      203.61      181.65     10.88 o 
   0  16   9       18.82       24.97      4.02 o 
   1  16   9       22.57       17.73      3.83 o 
   2  16   9       59.66       48.53      7.62 o 
   3  16   9       15.36       10.08      7.51 o 
   4  16   9       56.23       68.35     11.47 o 
  -5  17   9       11.73        1.38      5.69 o 
  -4  17   9      258.43      264.82     12.28 o 
  -3  17   9      204.35      209.21     12.54 o 
  -2  17   9      354.69      338.03     14.72 o 
  -1  17   9       10.62        8.22      5.36 o 
   0  17   9       18.00       19.96      3.98 o 
   1  17   9       45.32       32.99      6.16 o 
   2  17   9       72.14       76.64      8.76 o 
   3  17   9        0.09        0.97      6.35 o 
   4  17   9       11.12       22.89      9.02 o 
  -5  18   9       64.47       61.75      8.52 o 
  -4  18   9        1.03        1.63      5.18 o 
  -3  18   9      122.17      142.74     11.05 o 
  -2  18   9        8.01        3.34      5.49 o 
  -1  18   9       57.80       55.43      8.04 o 
   0  18   9        1.74       -0.34      4.91 o 
   1  18   9       14.04        9.18      5.29 o 
   2  18   9        2.62       -6.66      5.43 o 
   3  18   9        2.62       -4.02      6.14 o 
  -4  19   9        1.21        1.05      5.99 o 
  -3  19   9       48.63       62.35     10.83 o 
  -2  19   9       59.60       55.64      8.48 o 
  -1  19   9      148.19      137.31     13.07 o 
   0  19   9       88.72       91.56     11.28 o 
   1  19   9       12.90       16.39      4.77 o 
   2  19   9      176.22      181.20     17.63 o 
   3  19   9       27.54       25.38      7.64 o 
  -4  20   9      117.98      100.29     11.09 o 
  -3  20   9        6.71       13.87      6.63 o 
  -2  20   9       66.36       83.37      9.77 o 
  -1  20   9        3.75       -2.93      6.84 o 
   0  20   9       55.71       55.87      9.65 o 
   1  20   9        5.96       11.67      5.35 o 
   2  20   9        4.77        0.94      5.39 o 
   3  20   9       27.34       22.81      6.65 o 
  -3  21   9       37.42       46.29      9.09 o 
  -2  21   9        4.47        1.91      5.96 o 
  -1  21   9       11.39       22.58      8.55 o 
   0  21   9       48.79       60.47     10.42 o 
   1  21   9       28.32       35.51      6.56 o 
   2  21   9       26.36       42.12      8.32 o 
  -2  22   9        0.06       -5.56      7.72 o 
  -1  22   9        0.37       -0.65      7.34 o 
   0  22   9       30.51       21.97     10.42 o 
   1  22   9       48.23       56.52      7.46 o 
  -1  23   9        0.03       -2.24      7.51 o 
   0  23   9       12.45        3.16      7.90 o 
  -6   0  10       42.87       39.13     13.74 o 
  -4   0  10       20.01       23.99     10.25 o 
  -2   0  10        7.64        4.39      4.92 o 
   0   0  10     1670.44     1671.35     40.60 o 
   2   0  10       34.99       30.90      7.34 o 
   4   0  10      245.32      213.37     14.85 o 
  -7   1  10       20.46       19.88      9.49 o 
  -6   1  10      144.74      117.78     17.91 o 
  -5   1  10        6.16        7.88      7.03 o 
  -4   1  10      213.99      223.68     13.94 o 
  -3   1  10      223.74      240.11      8.12 o 
  -2   1  10       72.52       84.45      4.81 o 
  -1   1  10      413.84      392.12      8.79 o 
   0   1  10      565.53      526.41     13.90 o 
   1   1  10      147.44      143.59      7.90 o 
   2   1  10      860.95      785.34     18.16 o 
   3   1  10      445.44      390.71     15.75 o 
   4   1  10       40.78       33.42      7.70 o 
   5   1  10      125.05      126.51      9.36 o 
  -7   2  10       15.94       24.90     13.10 o 
  -6   2  10      134.09      141.54     38.11 o 
  -5   2  10       70.60       61.26      9.65 o 
  -4   2  10      114.75      105.93      8.34 o 
  -3   2  10      287.65      292.03      8.82 o 
  -2   2  10      187.62      179.84      8.76 o 
  -1   2  10      168.85      157.47      5.86 o 
   0   2  10       96.24       99.46      6.64 o 
   1   2  10      493.91      446.83     12.96 o 
   2   2  10      630.95      591.56     15.49 o 
   3   2  10       21.58       19.33      5.06 o 
   4   2  10        3.09        1.51      4.44 o 
   5   2  10       39.65       40.83      6.95 o 
  -7   3  10       70.22       95.12     19.19 o 
  -6   3  10        0.06        0.67      7.54 o 
  -5   3  10      128.21      121.46      9.70 o 
  -4   3  10        7.40        3.95      4.53 o 
  -3   3  10      250.20      250.94      8.36 o 
  -2   3  10      361.24      371.62      8.40 o 
  -1   3  10      155.28      148.65      5.71 o 
   0   3  10       50.15       42.49      5.31 o 
   1   3  10      337.23      333.76     11.37 o 
   2   3  10        1.14        3.95      3.88 o 
   3   3  10       39.28       35.10      5.67 o 
   4   3  10        4.06        4.07      4.59 o 
   5   3  10       29.97       24.59      6.24 o 
  -7   4  10        2.40       14.28     11.18 o 
  -6   4  10        3.18       20.45     10.05 o 
  -5   4  10      125.93      126.97      9.88 o 
  -4   4  10        0.03        2.98      4.51 o 
  -3   4  10       90.70       85.62      5.50 o 
  -2   4  10       81.44       90.61      4.64 o 
  -1   4  10       97.29       91.21      4.84 o 
   0   4  10      275.87      265.82      9.91 o 
   1   4  10      471.06      440.08     12.88 o 
   2   4  10       23.85       25.56      5.08 o 
   3   4  10        0.33        5.27      4.31 o 
   4   4  10       21.12       16.06      5.21 o 
   5   4  10        1.28        0.14      5.22 o 
  -7   5  10       20.50       18.19      9.86 o 
  -6   5  10       13.50        7.64      6.35 o 
  -5   5  10        3.11        0.96      5.06 o 
  -4   5  10       29.05       30.69      4.49 o 
  -3   5  10        2.37        4.11      3.01 o 
  -2   5  10       49.74       40.42      5.49 o 
  -1   5  10      239.02      235.68      7.15 o 
   0   5  10      253.99      259.92      9.93 o 
   1   5  10       36.94       27.68      6.46 o 
   2   5  10       59.24       65.71      6.67 o 
   3   5  10        0.26        0.79      4.00 o 
   4   5  10        0.96        1.25      4.64 o 
   5   5  10      135.81      131.55     10.81 o 
  -7   6  10        2.54       -3.91     11.36 o 
  -6   6  10        9.97        9.61      6.41 o 
  -5   6  10       62.62       60.99      8.06 o 
  -4   6  10       38.47       29.99      4.71 o 
  -3   6  10      212.19      195.68      7.05 o 
  -2   6  10       76.61       79.58      4.76 o 
  -1   6  10       66.75       64.55      5.02 o 
   0   6  10      311.08      342.42     11.28 o 
   1   6  10     1187.10     1108.70     22.02 o 
   2   6  10      242.57      224.07     10.46 o 
   3   6  10        3.48        3.78      4.08 o 
   4   6  10        9.10       11.77      5.07 o 
   5   6  10        1.69        2.88      6.07 o 
  -6   7  10       49.65       43.84      8.26 o 
  -5   7  10       35.42       28.43      5.74 o 
  -4   7  10       65.41       66.26      6.52 o 
  -3   7  10      152.56      142.91      7.01 o 
  -2   7  10        3.46        6.51      2.95 o 
  -1   7  10       78.22       70.39      4.65 o 
   0   7  10      108.19      109.94      7.31 o 
   1   7  10       18.82       15.19      4.34 o 
   2   7  10       47.39       53.15      5.97 o 
   3   7  10        1.83        2.89      4.11 o 
   4   7  10       26.92       50.76      6.58 o 
   5   7  10        1.77        0.09      5.92 o 
  -6   8  10       17.55       10.64      7.20 o 
  -5   8  10       24.70       16.95      6.98 o 
  -4   8  10       63.54       62.40      5.59 o 
  -3   8  10       51.79       56.08      4.97 o 
  -2   8  10       51.48       42.64      4.48 o 
  -1   8  10        1.77       -2.51      2.67 o 
   0   8  10      171.63      183.40      8.11 o 
   1   8  10        0.85        2.88      3.64 o 
   2   8  10      283.10      258.06     10.54 o 
   3   8  10        6.05        7.01      4.45 o 
   4   8  10        2.81        2.88      4.69 o 
   5   8  10       11.84        7.55      6.03 o 
  -6   9  10       17.28       18.45      7.56 o 
  -5   9  10       14.93       24.95      6.86 o 
  -4   9  10       29.08       30.48      4.93 o 
  -3   9  10        2.23        1.83      3.17 o 
  -2   9  10      168.10      150.68      7.03 o 
  -1   9  10        4.00       -4.37      2.91 o 
   0   9  10      412.73      379.68     10.28 o 
   1   9  10       48.23       44.30      5.51 o 
   2   9  10        0.38       -4.12      3.67 o 
   3   9  10       28.54       27.39      5.45 o 
   4   9  10        0.00       -0.88      4.53 o 
   5   9  10       32.80       37.89      9.88 o 
  -6  10  10       12.71       18.15      7.56 o 
  -5  10  10       43.01       38.03      7.86 o 
  -4  10  10        3.50        4.34      3.70 o 
  -3  10  10        3.05        1.40      3.15 o 
  -2  10  10        8.45       14.54      3.77 o 
  -1  10  10       99.67      105.62      6.42 o 
   0  10  10      252.48      244.59      7.65 o 
   1  10  10       51.80       57.62      6.12 o 
   2  10  10        0.97        0.22      3.77 o 
   3  10  10       55.11       38.12      5.82 o 
   4  10  10        7.73        3.77      4.88 o 
   5  10  10       13.38        8.84     11.21 o 
  -6  11  10      177.70      173.21     13.55 o 
  -5  11  10        1.34        5.13      5.05 o 
  -4  11  10      150.23      168.67      9.45 o 
  -3  11  10      203.04      198.74      7.39 o 
  -2  11  10       62.42       57.12      5.15 o 
  -1  11  10       91.20       73.09      5.05 o 
   0  11  10       11.15        6.93      3.48 o 
   1  11  10       94.18       65.29      6.25 o 
   2  11  10      111.50      111.76      7.71 o 
   3  11  10        0.72        0.76      4.66 o 
   4  11  10        0.75        6.54      7.04 o 
   5  11  10       45.55       46.60     11.56 o 
  -6  12  10        2.44       10.36      6.88 o 
  -5  12  10      249.01      253.81     18.50 o 
  -4  12  10       33.62       48.10      6.53 o 
  -3  12  10        0.09        0.86      3.23 o 
  -2  12  10        6.93        8.77      3.65 o 
  -1  12  10        2.73        1.19      2.85 o 
   0  12  10      224.14      246.87      7.89 o 
   1  12  10        3.27        6.97      3.78 o 
   2  12  10      117.91      102.60      6.61 o 
   3  12  10      192.27      214.87      9.30 o 
   4  12  10       94.31      125.99     13.86 o 
  -6  13  10       50.52       47.26      9.42 o 
  -5  13  10        0.71       -0.99      5.03 o 
  -4  13  10       30.90       32.10      6.07 o 
  -3  13  10      113.13       99.53      7.71 o 
  -2  13  10      198.09      193.66      9.46 o 
  -1  13  10      217.55      216.57      7.74 o 
   0  13  10        1.36        5.47      3.41 o 
   1  13  10       43.73       40.02      5.04 o 
   2  13  10      118.73      120.30      7.34 o 
   3  13  10       29.77       34.93      7.48 o 
   4  13  10        2.53       12.13      8.38 o 
  -5  14  10        8.78        4.45      5.48 o 
  -4  14  10        1.42        0.14      4.74 o 
  -3  14  10       76.25       78.07      7.33 o 
  -2  14  10       46.03       40.51      5.77 o 
  -1  14  10       52.88       52.12      4.87 o 
   0  14  10      121.68      108.60      6.02 o 
   1  14  10       22.41       17.34      4.32 o 
   2  14  10        0.60        3.47      4.05 o 
   3  14  10        1.60        4.61      7.84 o 
   4  14  10      117.42      139.48     14.61 o 
  -5  15  10       87.56      100.19      9.89 o 
  -4  15  10      164.42      171.29     10.44 o 
  -3  15  10       16.11       17.65      6.22 o 
  -2  15  10      347.51      338.75     14.55 o 
  -1  15  10       31.52       23.07      4.79 o 
   0  15  10       15.52        9.54      3.85 o 
   1  15  10        0.01       -0.90      3.89 o 
   2  15  10       13.07        7.59      5.76 o 
   3  15  10       25.09       38.19     13.51 o 
   4  15  10       26.66       24.59      9.73 o 
  -5  16  10       12.44       18.89      6.42 o 
  -4  16  10       95.00       93.93      8.61 o 
  -3  16  10      256.55      235.42     15.11 o 
  -2  16  10        0.05        3.87      5.53 o 
  -1  16  10       11.77        3.46      4.54 o 
   0  16  10      231.52      241.76      8.40 o 
   1  16  10       70.26       44.33      6.32 o 
   2  16  10       22.12       21.82      5.88 o 
   3  16  10       34.25       32.45      9.41 o 
  -4  17  10      248.57      291.53     13.39 o 
  -3  17  10       54.50       55.72      8.75 o 
  -2  17  10       20.72       13.79      8.10 o 
  -1  17  10       29.32       32.80      5.83 o 
   0  17  10        3.54        9.11      4.12 o 
   1  17  10       23.28       22.49      7.96 o 
   2  17  10      119.55      124.50     11.36 o 
   3  17  10        2.15       -5.36      7.23 o 
  -4  18  10      128.03      131.95     10.21 o 
  -3  18  10        3.57       -3.59      5.71 o 
  -2  18  10        7.01        4.32      5.96 o 
  -1  18  10       30.49       38.82      7.44 o 
   0  18  10       57.09       66.98     10.34 o 
   1  18  10       19.46       15.34      5.47 o 
   2  18  10       17.58       30.26      7.78 o 
   3  18  10        0.45       -4.18      8.43 o 
  -3  19  10       42.74       54.69      9.94 o 
  -2  19  10       30.55       37.97      8.04 o 
  -1  19  10        6.32       10.49      7.33 o 
   0  19  10       16.02        8.54      7.66 o 
   1  19  10       44.29       69.37     15.05 o 
   2  19  10       57.46       58.40      9.06 o 
  -3  20  10       35.67       40.63     10.54 o 
  -2  20  10      119.59      139.37     11.79 o 
  -1  20  10        9.01        7.93     12.40 o 
   0  20  10       81.46       75.87     11.40 o 
   1  20  10       30.12       25.37      7.37 o 
  -2  21  10        7.16        3.35      6.35 o 
  -1  21  10        0.74        6.78      7.78 o 
   0  21  10       31.49       44.45     10.09 o 
   1  21  10      360.01      437.96     22.59 o 
  -5   0  11      326.10      266.59     23.41 o 
  -3   0  11      209.33      196.11     23.58 o 
  -1   0  11      615.49      624.95     27.49 o 
   1   0  11     1743.19     1617.76     41.44 o 
   3   0  11      277.46      269.13     16.10 o 
   5   0  11       24.72       17.60      9.43 o 
  -6   1  11       37.90       40.03     15.40 o 
  -5   1  11      308.90      288.37     17.13 o 
  -4   1  11       21.77       27.70      7.40 o 
  -3   1  11       23.07       24.54      4.26 o 
  -2   1  11      155.54      166.85      7.38 o 
  -1   1  11     1447.66     1436.90     26.77 o 
   0   1  11      103.79      113.99     10.94 o 
   1   1  11      137.04      145.47      9.41 o 
   2   1  11       68.11       61.90      6.85 o 
   3   1  11       29.90       26.34      5.71 o 
   4   1  11        0.17       -2.46      4.70 o 
   5   1  11        8.36       11.29      6.07 o 
  -6   2  11       18.79       30.95     10.06 o 
  -5   2  11       26.74       20.14      7.97 o 
  -4   2  11       13.96       14.70      5.57 o 
  -3   2  11        0.54        2.63      3.12 o 
  -2   2  11      628.88      640.84     14.12 o 
  -1   2  11      102.24      101.35     10.26 o 
   0   2  11      355.72      308.33     11.33 o 
   1   2  11        5.19        4.90      4.15 o 
   2   2  11        0.02       -0.48      4.13 o 
   3   2  11       85.12       85.24      7.57 o 
   4   2  11       51.59       50.42      6.90 o 
   5   2  11       19.66       20.56      6.32 o 
  -6   3  11        8.55        3.54      8.30 o 
  -5   3  11       49.68       49.94      9.56 o 
  -4   3  11       36.16       43.44      5.88 o 
  -3   3  11       97.53       97.53      6.01 o 
  -2   3  11      236.56      234.20     10.17 o 
  -1   3  11        1.86        9.69      4.39 o 
   0   3  11      414.29      392.02     22.03 o 
   1   3  11       13.12       12.13      4.48 o 
   2   3  11       18.98        6.35      4.59 o 
   3   3  11      102.29      109.88      8.22 o 
   4   3  11       18.89       18.03      5.77 o 
   5   3  11        6.31        3.40      5.89 o 
  -6   4  11        3.99       -1.67      8.01 o 
  -5   4  11       14.64       18.43      6.54 o 
  -4   4  11      184.14      205.09     18.43 o 
  -3   4  11        2.14        6.88      3.59 o 
  -2   4  11       40.67       41.30      4.31 o 
  -1   4  11      225.13      252.72     10.39 o 
   0   4  11      120.42      130.90      7.87 o 
   1   4  11       84.82       66.47      6.36 o 
   2   4  11        0.74        6.47      4.35 o 
   3   4  11       53.08       50.73      8.73 o 
   4   4  11       89.63       66.79      7.48 o 
   5   4  11       40.25       63.57      8.20 o 
  -6   5  11       23.82       27.36      7.44 o 
  -5   5  11       34.13       27.35      6.01 o 
  -4   5  11       64.19       61.16      6.47 o 
  -3   5  11       15.71       10.91      3.56 o 
  -2   5  11        9.47       10.83      3.68 o 
  -1   5  11     1242.11     1189.47     26.68 o 
   0   5  11        1.86        2.99      3.91 o 
   1   5  11      266.41      226.19     14.74 o 
   2   5  11        9.50       16.55      4.74 o 
   3   5  11       48.74       36.21      6.06 o 
   4   5  11       20.77       30.67      6.70 o 
   5   5  11       31.05       31.87      7.13 o 
  -6   6  11       89.98       76.60     11.05 o 
  -5   6  11        0.73        3.06      4.77 o 
  -4   6  11       39.38       33.49      5.54 o 
  -3   6  11       78.90       84.95      5.43 o 
  -2   6  11        1.21        3.92      3.19 o 
  -1   6  11      184.82      179.06      9.05 o 
   0   6  11      118.96      125.58      7.93 o 
   1   6  11       65.45       63.36      6.55 o 
   2   6  11       70.88       83.77     10.22 o 
   3   6  11        0.12        6.00      4.51 o 
   4   6  11       30.04       31.44      6.28 o 
   5   6  11      157.22      146.21     11.67 o 
  -6   7  11       32.61       36.04      8.59 o 
  -5   7  11       34.03       26.83      5.91 o 
  -4   7  11       83.15       77.69      6.26 o 
  -3   7  11       14.81       15.17      3.78 o 
  -2   7  11      147.15      159.09      7.52 o 
  -1   7  11       74.12       62.12      6.28 o 
   0   7  11        1.47        3.21      3.90 o 
   1   7  11       48.74       53.45      6.26 o 
   2   7  11       29.42       26.30      5.37 o 
   3   7  11        9.98       15.12      5.02 o 
   4   7  11       19.08       34.40      6.55 o 
  -6   8  11       21.59        7.93      6.86 o 
  -5   8  11       50.88       72.38     10.63 o 
  -4   8  11      115.51      124.94      7.56 o 
  -3   8  11       32.78       31.31      4.82 o 
  -2   8  11      216.07      205.82      7.59 o 
  -1   8  11        3.63       -2.11      3.49 o 
   0   8  11        2.52        0.82      3.79 o 
   1   8  11       40.13       37.20      5.65 o 
   2   8  11       32.22       34.83      5.79 o 
   3   8  11       27.18       22.63      5.77 o 
   4   8  11        0.16       -6.50      4.52 o 
  -6   9  11       31.33       24.52      8.02 o 
  -5   9  11       29.91       23.39      8.34 o 
  -4   9  11        0.01       -1.16      3.95 o 
  -3   9  11        0.36       -1.24      4.21 o 
  -2   9  11       45.36       43.81      4.73 o 
  -1   9  11        4.38        7.14      3.50 o 
   0   9  11       61.88       73.81      6.77 o 
   1   9  11        5.75        2.37      4.06 o 
   2   9  11       19.00       28.08      9.38 o 
   3   9  11       13.06       15.49      6.43 o 
   4   9  11       36.11       23.60      6.12 o 
  -6  10  11       85.87       91.63     11.12 o 
  -5  10  11       80.14       81.08      9.60 o 
  -4  10  11       17.03       13.67      4.68 o 
  -3  10  11        0.20        6.14      3.87 o 
  -2  10  11       15.45       13.26      3.73 o 
  -1  10  11      101.15       89.17      5.63 o 
   0  10  11        3.22        6.63      4.35 o 
   1  10  11       28.56       10.42      4.67 o 
   2  10  11        7.70        1.63      4.33 o 
   3  10  11       83.53       78.87      9.67 o 
   4  10  11        0.08       -3.32      5.09 o 
  -5  11  11        4.63       10.49      6.68 o 
  -4  11  11       32.41       22.14      8.78 o 
  -3  11  11       28.60       23.97      4.68 o 
  -2  11  11        0.82        4.07      3.74 o 
  -1  11  11       96.52      102.27      5.92 o 
   0  11  11      338.60      332.43     11.88 o 
   1  11  11        5.38        0.50      4.26 o 
   2  11  11        8.82       12.16      4.82 o 
   3  11  11       53.51       49.07      6.58 o 
   4  11  11        1.15        6.67      8.38 o 
  -5  12  11       30.39       16.52      7.13 o 
  -4  12  11      148.16      135.58      9.25 o 
  -3  12  11       37.18       39.60      6.95 o 
  -2  12  11       54.47       57.14      5.61 o 
  -1  12  11        0.22       -0.91      3.27 o 
   0  12  11        2.13        1.17      6.43 o 
   1  12  11       50.53       28.76      5.51 o 
   2  12  11        0.00       -5.18      4.11 o 
   3  12  11       28.01       34.02      5.84 o 
   4  12  11        7.36        7.31      8.97 o 
  -5  13  11       80.88       95.41      8.89 o 
  -4  13  11       41.50       40.34      6.75 o 
  -3  13  11       36.24       40.58      7.27 o 
  -2  13  11       45.40       50.36      5.51 o 
  -1  13  11       63.18       66.04      5.44 o 
   0  13  11        0.02       -2.02      3.78 o 
   1  13  11       98.81       95.03      8.04 o 
   2  13  11       33.85       43.40      5.83 o 
   3  13  11       23.35       35.66      7.93 o 
  -5  14  11        5.11        5.82      5.94 o 
  -4  14  11       26.79       35.47      7.79 o 
  -3  14  11      252.55      274.46     13.91 o 
  -2  14  11       61.99       65.78      8.23 o 
  -1  14  11      225.96      221.81     10.03 o 
   0  14  11       17.49       15.72      5.90 o 
   1  14  11       27.82       27.47      5.11 o 
   2  14  11        3.08        7.65      5.07 o 
   3  14  11       10.94        6.12      6.51 o 
  -4  15  11        0.00       -1.39      6.10 o 
  -3  15  11      185.33      214.97     12.87 o 
  -2  15  11        9.44       12.10      9.02 o 
  -1  15  11      117.33      110.79      6.56 o 
   0  15  11        0.22        3.47      4.15 o 
   1  15  11        3.06       -1.68      4.12 o 
   2  15  11       45.59       52.93      8.39 o 
   3  15  11        9.97       -7.11      7.28 o 
  -4  16  11       15.04        2.32      6.72 o 
  -3  16  11        1.72        2.88      6.28 o 
  -2  16  11       11.77       -4.61      5.25 o 
  -1  16  11       24.62       19.03      5.58 o 
   0  16  11       12.36       15.29      5.33 o 
   1  16  11        1.75        2.65      5.06 o 
   2  16  11        0.02        5.52      5.68 o 
  -4  17  11       16.30       25.70      8.16 o 
  -3  17  11      208.40      209.19     14.85 o 
  -2  17  11        3.61        3.30      6.13 o 
  -1  17  11        0.06        5.01      4.92 o 
   0  17  11        1.16        5.01      5.06 o 
   1  17  11        0.02        6.90      5.27 o 
   2  17  11        0.10       -3.43      6.49 o 
  -3  18  11        2.33        1.49      6.12 o 
  -2  18  11       10.08       19.92      7.32 o 
  -1  18  11       10.39       21.39      7.03 o 
   0  18  11       60.39      104.76     19.62 o 
   1  18  11       12.51        8.73      5.71 o 
  -2  19  11        7.75       13.45      8.37 o 
  -1  19  11        3.06        9.52      6.34 o 
   0  19  11       90.20      155.60     22.89 o 
   1  19  11        9.98       15.46      8.64 o 
  -1  20  11       45.86       41.10     21.25 o 
  -6   0  12        0.14        6.23     11.18 o 
  -4   0  12       38.64       32.40      8.72 o 
  -2   0  12      179.55      172.33     14.99 o 
   0   0  12      514.61      556.11     24.46 o 
   2   0  12        4.22        1.79      6.64 o 
   4   0  12      111.55      131.37     13.90 o 
  -6   1  12       63.24       64.53     11.59 o 
  -5   1  12        1.05       -5.72      6.79 o 
  -4   1  12        0.65        4.83      5.47 o 
  -3   1  12      183.88      207.22     14.53 o 
  -2   1  12       10.92       13.14      5.04 o 
  -1   1  12      560.79      529.83     15.35 o 
   0   1  12        0.20       -3.56      3.90 o 
   1   1  12       82.05       85.04      7.46 o 
   2   1  12       49.36       45.23      6.47 o 
   3   1  12        9.74        9.99      5.19 o 
   4   1  12       34.75       32.09      7.02 o 
  -6   2  12        5.61        7.09     11.33 o 
  -5   2  12       12.29       11.57      7.83 o 
  -4   2  12       18.54       25.81      6.69 o 
  -3   2  12      214.65      231.12     13.28 o 
  -2   2  12      217.17      209.60     10.16 o 
  -1   2  12       14.76       13.17      5.55 o 
   0   2  12      448.31      436.83     14.67 o 
   1   2  12      128.71      132.95      8.62 o 
   2   2  12       15.69        9.78      4.91 o 
   3   2  12        0.36        2.81      4.64 o 
   4   2  12       12.23       16.32      6.14 o 
  -6   3  12        0.25        1.86      8.73 o 
  -5   3  12       92.33      102.90      9.96 o 
  -4   3  12      173.28      184.77     11.33 o 
  -3   3  12      200.19      226.48      8.91 o 
  -2   3  12       51.58       57.52      6.59 o 
  -1   3  12       45.13       46.80      7.74 o 
   0   3  12       77.58      103.37      7.81 o 
   1   3  12        1.25        4.29      4.41 o 
   2   3  12        0.86       -0.13      6.69 o 
   3   3  12       61.51       64.90      7.45 o 
   4   3  12        0.65       -4.92      5.04 o 
  -6   4  12        3.66       -7.02     19.57 o 
  -5   4  12      131.03      122.75     10.47 o 
  -4   4  12       50.57       54.49      6.77 o 
  -3   4  12      106.59       89.22      6.40 o 
  -2   4  12        6.68        3.41      4.21 o 
  -1   4  12      536.30      520.34     15.31 o 
   0   4  12      252.84      256.88     11.05 o 
   1   4  12      112.31      103.36      7.86 o 
   2   4  12        2.76       -2.84      4.40 o 
   3   4  12      119.40      112.95      8.78 o 
   4   4  12       93.32      116.73     11.00 o 
  -6   5  12       52.72       44.24      8.80 o 
  -5   5  12       35.71       36.00      7.59 o 
  -4   5  12       21.85       27.09      5.79 o 
  -3   5  12        5.40        6.12      3.68 o 
  -2   5  12       29.00       36.00      7.32 o 
  -1   5  12       16.26       14.69      5.23 o 
   0   5  12      236.90      237.10     14.22 o 
   1   5  12        2.16        3.69      4.18 o 
   2   5  12       21.08       18.03      5.36 o 
   3   5  12       70.11       81.95      8.15 o 
   4   5  12       17.90       21.71      6.13 o 
  -6   6  12       34.46       22.98      8.03 o 
  -5   6  12       13.44       11.92      5.59 o 
  -4   6  12       16.78       32.48      6.92 o 
  -3   6  12      159.92      158.72      7.32 o 
  -2   6  12       11.71       14.28      5.06 o 
  -1   6  12        5.22       -0.85      4.29 o 
   0   6  12        1.93       -0.21      4.09 o 
   1   6  12      120.28      120.22      8.40 o 
   2   6  12        0.53        2.11      4.55 o 
   3   6  12       45.73       43.93      6.72 o 
   4   6  12       94.61       97.79      8.97 o 
  -5   7  12      102.84      102.08      8.78 o 
  -4   7  12       13.97        9.70      5.66 o 
  -3   7  12        6.03        8.13      4.03 o 
  -2   7  12       34.86       51.51     11.52 o 
  -1   7  12        8.92        7.09      4.48 o 
   0   7  12      149.55      159.82      9.25 o 
   1   7  12       14.27       30.34      5.45 o 
   2   7  12       20.50       22.09      5.54 o 
   3   7  12       11.99        4.90      5.14 o 
   4   7  12        1.66       -1.13      5.48 o 
  -5   8  12       14.64       17.44      9.73 o 
  -4   8  12       47.41       39.41      7.29 o 
  -3   8  12       19.15       16.71      4.65 o 
  -2   8  12       11.93        7.53      4.77 o 
  -1   8  12        0.98        1.73      4.25 o 
   0   8  12      113.81      109.33     10.36 o 
   1   8  12        4.95        8.85      4.73 o 
   2   8  12        7.28        8.20      5.08 o 
   3   8  12        0.00       -1.82      4.97 o 
   4   8  12        0.01       -1.03      5.45 o 
  -5   9  12        2.35        8.16      6.69 o 
  -4   9  12       22.35       24.68      7.06 o 
  -3   9  12       59.70       69.70      8.86 o 
  -2   9  12        1.01       -5.22      4.33 o 
  -1   9  12       90.61       87.53      8.49 o 
   0   9  12       14.76        6.16      4.62 o 
   1   9  12        0.14       -0.99      4.31 o 
   2   9  12        0.33       -0.87      4.59 o 
   3   9  12        1.59        4.26      5.26 o 
  -5  10  12        0.03       -2.35      6.35 o 
  -4  10  12        0.39       -0.14      5.61 o 
  -3  10  12       10.32        7.44      4.30 o 
  -2  10  12      199.56      199.71     10.06 o 
  -1  10  12       28.65       22.04      5.65 o 
   0  10  12       66.35       62.84      7.23 o 
   1  10  12      115.43      110.86      8.34 o 
   2  10  12        0.00       -1.25      4.62 o 
   3  10  12        9.18       -1.99      5.34 o 
  -5  11  12       26.01       24.55      9.54 o 
  -4  11  12        1.57        9.42      6.34 o 
  -3  11  12        0.07        2.37      4.16 o 
  -2  11  12       67.47       62.25      5.57 o 
  -1  11  12        2.08        4.22      4.61 o 
   0  11  12        0.07       -3.71      4.19 o 
   1  11  12       16.51       20.99      5.56 o 
   2  11  12       11.07       22.90      5.89 o 
   3  11  12        0.34        1.76      5.23 o 
  -4  12  12       25.87       19.57      7.11 o 
  -3  12  12        0.01       -7.78      5.19 o 
  -2  12  12      135.68      126.55      8.72 o 
  -1  12  12        7.99        9.41      5.13 o 
   0  12  12      121.07      126.49     11.59 o 
   1  12  12        5.26        0.81      4.87 o 
   2  12  12       10.06       21.13      5.89 o 
   3  12  12      181.25      216.45     14.13 o 
  -4  13  12       14.27       12.97      6.76 o 
  -3  13  12       94.19      105.92     16.88 o 
  -2  13  12       46.33       53.40      5.63 o 
  -1  13  12       28.86       35.06      6.32 o 
   0  13  12        1.81        2.24      4.31 o 
   1  13  12       24.42       31.31      5.58 o 
   2  13  12       47.39       71.42      7.12 o 
  -4  14  12       15.83       14.69      7.18 o 
  -3  14  12        0.02        1.04      6.26 o 
  -2  14  12      109.23      107.69      8.74 o 
  -1  14  12       10.67        7.93      5.12 o 
   0  14  12       38.74       25.84      6.13 o 
   1  14  12       15.59       12.98      4.92 o 
   2  14  12       79.66       90.97     10.19 o 
  -3  15  12       34.60       22.68      7.57 o 
  -2  15  12       23.15       26.99      6.33 o 
  -1  15  12       29.44       26.45      6.10 o 
   0  15  12        9.22        8.96      5.33 o 
   1  15  12      153.96      159.99      9.07 o 
   2  15  12       10.73       16.05      7.14 o 
  -3  16  12        0.08       -1.70      6.21 o 
  -2  16  12       99.04      109.46      9.08 o 
  -1  16  12        4.21        1.20      7.59 o 
   0  16  12        7.35        5.52      5.42 o 
   1  16  12        1.47       -7.62      5.08 o 
  -2  17  12        0.47       -7.60      5.20 o 
  -1  17  12        0.39        0.14      7.66 o 
   0  17  12        5.17        5.31      9.99 o 
  -5   0  13        9.04        0.27     10.48 o 
  -3   0  13        0.00        2.39     10.07 o 
  -1   0  13      116.59      139.19     17.06 o 
   1   0  13       12.63       18.91      8.09 o 
   3   0  13        3.95        6.74      7.62 o 
  -5   1  13       40.93       45.17     11.64 o 
  -4   1  13      238.73      261.92     17.29 o 
  -3   1  13      129.34      129.90     19.22 o 
  -2   1  13      114.38      136.03      9.21 o 
  -1   1  13        1.00        3.15      4.62 o 
   0   1  13        6.10        3.46      4.60 o 
   1   1  13       25.92       26.26      5.69 o 
   2   1  13       83.56       86.40      8.12 o 
   3   1  13        8.95        4.11      5.47 o 
  -5   2  13      204.50      234.11     22.18 o 
  -4   2  13       18.80       15.72      8.03 o 
  -3   2  13      921.21      942.87     31.45 o 
  -2   2  13       52.75       49.06      6.73 o 
  -1   2  13      112.36      128.02      8.77 o 
   0   2  13        8.22       20.46      5.42 o 
   1   2  13        0.31       -1.18      4.52 o 
   2   2  13       19.55       25.17      6.01 o 
   3   2  13        5.02        1.30      5.38 o 
  -5   3  13       57.00       55.16     11.20 o 
  -4   3  13        7.38       19.89     14.97 o 
  -3   3  13      205.66      224.19     15.77 o 
  -2   3  13      154.61      159.00     10.10 o 
  -1   3  13       29.58       36.76      6.17 o 
   0   3  13        5.08        0.72      4.66 o 
   1   3  13       44.34       46.21      6.76 o 
   2   3  13       23.78       19.46      7.82 o 
   3   3  13       32.72       36.74      7.17 o 
  -5   4  13       11.81        9.82     17.73 o 
  -4   4  13      153.27      184.64     15.29 o 
  -3   4  13      301.83      314.11     18.04 o 
  -2   4  13       44.59       51.29      6.86 o 
  -1   4  13        0.06        2.48      4.60 o 
   0   4  13       14.50       10.48      7.41 o 
   1   4  13       23.26       16.83      5.44 o 
   2   4  13        2.11       -3.41      4.71 o 
   3   4  13       23.63       28.98      6.47 o 
  -5   5  13       37.96       28.85     11.21 o 
  -4   5  13       13.98        8.80      8.37 o 
  -3   5  13       88.86       89.18      7.94 o 
  -2   5  13      261.94      252.94     13.42 o 
  -1   5  13      387.43      415.94     14.51 o 
   0   5  13        4.68        4.22      4.52 o 
   1   5  13       12.52       24.80      6.25 o 
   2   5  13       27.54       35.60      6.41 o 
   3   5  13       76.39       97.54     11.12 o 
  -5   6  13       13.59       10.07      6.65 o 
  -4   6  13        9.51       14.21      6.37 o 
  -3   6  13       10.90       10.89      5.06 o 
  -2   6  13        0.52       -0.68      4.69 o 
  -1   6  13       12.45       12.84      5.12 o 
   0   6  13       23.28       12.89      5.20 o 
   1   6  13       63.94       57.99      7.24 o 
   2   6  13        1.31       -1.18      4.62 o 
   3   6  13       70.10       69.66      8.23 o 
  -5   7  13        5.42       13.28      8.30 o 
  -4   7  13       10.74        2.66      5.97 o 
  -3   7  13        6.83        4.75      5.12 o 
  -2   7  13        0.05       -2.11      4.69 o 
  -1   7  13        2.54        5.67      4.99 o 
   0   7  13        0.01       -0.47      4.36 o 
   1   7  13       28.62       28.25      6.18 o 
   2   7  13       78.87       98.48      8.75 o 
   3   7  13       16.49       17.80      6.35 o 
  -4   8  13        3.77       -4.24      5.87 o 
  -3   8  13       95.29       89.06      8.05 o 
  -2   8  13        7.16       12.50      5.29 o 
  -1   8  13       16.08       14.96      5.24 o 
   0   8  13       22.85       27.91      6.09 o 
   1   8  13        2.45        1.81      4.62 o 
   2   8  13        1.20        0.25      4.96 o 
   3   8  13       17.69       17.34      6.35 o 
  -4   9  13       81.48       83.75     16.30 o 
  -3   9  13       12.91       10.55      5.49 o 
  -2   9  13       14.87        9.37      5.39 o 
  -1   9  13       55.38       53.99     10.74 o 
   0   9  13       50.23       54.87      7.23 o 
   1   9  13        8.96        4.04      6.25 o 
   2   9  13        7.92        7.66      5.63 o 
  -4  10  13        9.68        5.56      7.99 o 
  -3  10  13        8.81       11.36      5.44 o 
  -2  10  13        0.90        0.68      5.89 o 
  -1  10  13       20.88       26.79      6.20 o 
   0  10  13        5.35        6.01      5.05 o 
   1  10  13        1.74        2.80      5.09 o 
   2  10  13       30.18       32.63      7.76 o 
  -4  11  13      101.50       96.45     10.15 o 
  -3  11  13        2.74       -2.34      4.96 o 
  -2  11  13        1.48        1.61      6.18 o 
  -1  11  13       18.16       21.30      6.17 o 
   0  11  13        3.95        2.94      4.90 o 
   1  11  13      241.19      237.69     11.89 o 
   2  11  13       81.05       93.44      8.85 o 
  -3  12  13       63.07       81.16     12.19 o 
  -2  12  13       15.15       15.77      5.80 o 
  -1  12  13       49.78       43.84      6.84 o 
   0  12  13        3.77       -1.88      5.62 o 
   1  12  13       59.97       78.08      8.37 o 
   2  12  13      102.03      112.12      9.70 o 
  -3  13  13        2.89        3.22      7.85 o 
  -2  13  13        7.82        2.62      5.39 o 
  -1  13  13        2.07        0.58      6.00 o 
   0  13  13        5.20        7.60      5.52 o 
   1  13  13       18.42       28.01      5.87 o 
  -2  14  13        2.64      -10.97      7.31 o 
  -1  14  13        0.28        0.08      5.47 o 
   0  14  13        0.39        2.24      5.60 o 
   1  14  13        2.60        2.73      5.00 o 
  -1  15  13       16.75       12.40      9.28 o 
   0  15  13       17.12       15.66      6.21 o 
  -4   0  14      157.08      156.18     21.14 o 
  -2   0  14      122.28      115.61     28.62 o 
   0   0  14      219.26      235.78     16.85 o 
   2   0  14        6.02       -1.74      7.15 o 
  -4   1  14       10.99        5.53     13.10 o 
  -3   1  14        3.40       14.92      7.67 o 
  -2   1  14      313.30      316.97     13.51 o 
  -1   1  14       12.07       15.22      5.52 o 
   0   1  14       36.40       37.68      7.06 o 
   1   1  14        7.89       16.43      5.90 o 
   2   1  14        0.15       -1.12      5.55 o 
  -4   2  14        0.81       -9.01      7.45 o 
  -3   2  14      201.29      228.78     16.78 o 
  -2   2  14       42.69       34.34      6.53 o 
  -1   2  14      158.36      152.40     16.70 o 
   0   2  14        0.01        1.09      5.09 o 
   1   2  14      177.42      190.67     11.15 o 
   2   2  14      114.04      120.11     15.46 o 
  -4   3  14        2.22       -4.66      7.41 o 
  -3   3  14        7.80        3.09      7.17 o 
  -2   3  14      219.71      214.28     11.64 o 
  -1   3  14       11.55        4.63      5.16 o 
   0   3  14        1.88        2.73      4.91 o 
   1   3  14        8.40       10.59      5.78 o 
   2   3  14        1.42        7.07      5.43 o 
  -4   4  14        1.20       -8.75      7.26 o 
  -3   4  14      337.09      315.76     24.14 o 
  -2   4  14        8.53       -1.34      5.82 o 
  -1   4  14      108.81      113.36      9.02 o 
   0   4  14       53.71       58.53      7.26 o 
   1   4  14      157.84      172.15     11.66 o 
   2   4  14      181.25      214.13     11.89 o 
  -4   5  14        7.36       13.47      8.40 o 
  -3   5  14        1.48        9.23      8.05 o 
  -2   5  14      334.75      335.33     26.61 o 
  -1   5  14       27.01       34.39      6.65 o 
   0   5  14        7.37        9.93      5.39 o 
   1   5  14       39.42       45.57      7.50 o 
   2   5  14       66.00       65.02     10.20 o 
  -4   6  14       53.97       49.70     14.09 o 
  -3   6  14       13.41       10.82      6.74 o 
  -2   6  14        1.58        8.42      5.68 o 
  -1   6  14        8.38       11.83      5.72 o 
   0   6  14       34.79       43.50      9.15 o 
   1   6  14       47.58       57.10      7.82 o 
   2   6  14       17.89       17.24      6.17 o 
  -3   7  14        0.01       -3.04      5.06 o 
  -2   7  14       49.39       49.29      7.33 o 
  -1   7  14        7.51       13.68      5.69 o 
   0   7  14        4.51        2.67      5.24 o 
   1   7  14        3.10        2.26      5.35 o 
   2   7  14        0.56       -1.77      5.57 o 
  -3   8  14      131.66      146.59     10.03 o 
  -2   8  14       13.87       14.49      6.25 o 
  -1   8  14        0.19       -3.81      4.87 o 
   0   8  14       54.37       49.58      7.57 o 
   1   8  14        0.07       -3.94      5.14 o 
  -3   9  14       46.78       56.89      7.89 o 
  -2   9  14       24.37       23.76      6.22 o 
  -1   9  14        2.33        5.35      6.40 o 
   0   9  14       37.10       46.37      7.39 o 
   1   9  14       11.29       10.59      6.01 o 
  -2  10  14       18.48       36.29      7.70 o 
  -1  10  14       59.12       51.04      7.64 o 
   0  10  14       29.54       24.24      6.61 o 
   1  10  14       26.70       20.45      6.49 o 
  -2  11  14       79.97       80.46      8.55 o 
  -1  11  14        0.02       -1.38      5.57 o 
   0  11  14       17.87       32.55      7.00 o 
  -1  12  14       50.23       64.07      8.23 o 
  -3   0  15       34.18       58.76     15.43 o 
  -1   0  15       16.47       13.94      8.19 o 
  -3   1  15        8.23        5.76      9.52 o 
  -2   1  15       88.88       93.39      9.19 o 
  -1   1  15       34.46       40.30      7.17 o 
   0   1  15       76.68       75.21      8.98 o 
  -2   2  15        0.31        8.58      5.49 o 
  -1   2  15        9.65        7.18      5.82 o 
   0   2  15        8.32       13.39      7.87 o 
  -2   3  15      117.08      110.29     14.26 o 
  -1   3  15        1.86       -1.38      6.15 o 
   0   3  15        0.46        5.44      5.68 o 
  -2   4  15        0.17        5.30      6.85 o 
  -1   4  15       82.48      101.31      9.38 o 
   0   4  15        0.49        3.13      5.54 o 
  -2   5  15        0.01        4.85      6.74 o 
  -1   5  15        0.11        5.07      5.63 o 
   0   5  15       50.75       58.43      7.93 o 
  -1   6  15        6.14        5.52      5.73 o 
                                                 
